# Supplementary material for: Illuminating the dark space of neutral glycosphingolipidome by selective enrichment and profiling at multi-structural levels
Source: Nat Commun. 2024 Jul 4;15:5627. doi: 10.1038/s41467-024-50014-8 (PMC11224418; doi:10.1038/s41467-024-50014-8)
Supplement: Supplementary file 4 — Supplementary Data 1 [file 41467_2024_50014_MOESM4_ESM.xlsx]

## Sheet: Supplementary Data 1
Supplementary Data 1. %Relative abudances of 86 GSLs (normalized to the most abundant HexCer 42:2;O2, 100%) in porcine brain
GSLs with identified LCB types	theoretical m/z, [M+H]+	Found at Mass m/z	Mass error (ppm)	R.T., min	#1 Int.	#2 Int.	#3 Int.	#1 %Rel abundances	#2 %Rel abundances	#3 %Rel abundances	average of %Rel abundances	SD
HexCer 36:0;O2-DHS	730.619	730.622	-3.31518	11.2	11620.3	15002.9	16348.9	0.790111	1.08016	1.0943	0.988189	0.171686
HexCer 38:0;O2-DHS	758.65	758.65	0.526348	15.8	9116.36	8343.38	9124.33	0.619857	0.600695	0.610729	0.610427	0.00958422
HexCer 40:0;O2-DHS	786.682	786.682	-0.103441	21	55631.4	49428.5	44698.1	3.78259	3.55869	2.99183	3.44437	0.407588
HexCer 41:0;O2-DHS	800.697	800.695	2.77353	23.7	16076.1	13833.4	14241.9	1.09307	0.995957	0.953271	1.0141	0.0716458
HexCer 42:0;O2-DHS	814.713	814.712	0.95038	26.5	118543	110499	88871.1	8.0602	7.95559	5.94851	7.32143	1.19014
HexCer 43:0;O2-DHS	828.729	828.727	2.4417	29	9409.73	9310.12	7583.83	0.639804	0.670298	0.507617	0.605906	0.0864759
HexCer 40:1;O2-DHS	784.666	784.665	1.4054	15	41214.8	46707.9	44830.4	2.80235	3.36281	3.00069	3.05528	0.28419
HexCer 41:1;O2-DHS	798.682	798.681	1.18687	17.8	9812.78	10839.2	10113.9	0.667209	0.78039	0.676964	0.708187	0.0627191
HexCer 42:1;O2-DHS	812.697	812.697	0.165859	20.5	483099	509266	512213	32.8478	36.6655	34.2845	34.5993	1.92821
Hexcer 43:1;O2-DHS	826.713	826.711	1.84996	22.9	20997.9	24798	24501.7	1.42773	1.78537	1.64	1.6177	0.179861
Hexcer 44:1;O2-DHS	840.729	840.728	0.703336	25.6	63202.2	64210.4	51471.5	4.29736	4.62293	3.4452	4.12183	0.608169
HexCer 42:2;O2-DHS	810.682	810.681	1.47841	15.5	16566.4	17199.5	13536	1.12641	1.23831	0.906023	1.09025	0.169068
HexCer 40:0;O3-DHS	802.677	802.677	-0.297526	20.2	70253.6	63517	54300.2	4.77681	4.57301	3.63454	4.32812	0.609243
HexCer 41:0;O3-DHS	816.692	816.693	-0.536822	23	12424	12921.1	14646.3	0.844755	0.930278	0.98034	0.918458	0.0685606
HexCer 42:0;O3-DHS	830.708	830.71	-1.82746	25.5	129330	132739	139280	8.79365	9.55677	9.32256	9.22433	0.390929
HexCer 43:0;O3-DHS	844.724	844.724	-0.00897504	28.5	9502.42	9450.25	7040.97	0.646107	0.680387	0.471281	0.599258	0.112149
HexCer 44:0;O3-DHS	858.739	858.741	-2.01621	30.9	7200.14	6926.75	7161.33	0.489566	0.498703	0.479338	0.489202	0.00968783
HexCer 40:1;O3-DHS	800.661	800.662	-0.925483	14.5	25527.2	30869.1	27010.4	1.73569	2.22247	1.80792	1.92203	0.262687
HexCer 41:1;O3-DHS	814.677	814.676	0.363952	16.9	6219.57	7947	6448.46	0.422892	0.572158	0.431622	0.475557	0.083772
HexCer 42:1;O3-DHS	828.692	828.693	-0.283897	19.5	122757	167694	154270	8.34674	12.0734	10.3259	10.2487	1.86453
HexCer 43:1;O3-DHS	842.708	842.707	0.631657	22.1	10211.4	11919.2	11626.1	0.694313	0.858146	0.778183	0.776881	0.0819247
HexCer 42:2;O3-DHS	826.677	826.676	0.870283	14.7	17963.4	26374.2	23538.2	1.2214	1.89886	1.57551	1.56526	0.338845
HexCer 44:2;O3-DHS	854.708	854.708	-0.499438	19.4	15834.7	20093.5	15115.2	1.07667	1.44667	1.01172	1.17835	0.234624
HexCer 42:1;O3-PHS	828.692	828.693	-0.83667	15.9	22038.4	20719.6	18524.3	1.49848	1.49174	1.23991	1.41004	0.147379
HexCer 34:1;O2-SPH	700.572	700.574	-2.41631	6.7	1489.7	1909.38	1700.96	0.10129	0.137469	0.113852	0.117537	0.0183686
HexCer 35:1;O2-SPH	714.588	714.589	-1.34633	8.2	527.906	757.625	468.244	0.0358944	0.0545465	0.0313415	0.0405941	0.0122957
HexCer 36:1;O2-SPH	728.604	728.605	-2.21864	9.9	78379.7	63133.1	73367.3	5.32934	4.54538	4.91078	4.9285	0.392283
HexCer 37:1;O2-SPH	742.619	742.621	-2.34627	11.7	2140.1	2128	2140.1	0.145514	0.153209	0.143246	0.147323	0.00522213
HexCer 38:1;O2-SPH	756.635	756.636	-1.58349	13.8	17875.3	32186.6	26702.9	1.21541	2.31733	1.78734	1.77336	0.551094
HexCer 39:1;O2-SPH	770.65	770.649	1.97104	16.3	2769.19	2479.25	2248.32	0.188288	0.178498	0.15049	0.172425	0.0196173
HexCer 40:1;O2-SPH	784.666	784.666	0.322636	18.9	107321	104510	108869	7.29718	7.52438	7.28702	7.36953	0.134202
HexCer 41:1;O2-SPH	798.682	798.68	2.45179	21.5	75765.8	63789.8	68500.7	5.15161	4.59265	4.58504	4.77643	0.324934
HexCer 42:1;O2-SPH	812.697	812.695	2.63407	24.2	403488	413686	361724	27.4347	29.784	24.2117	27.1435	2.79755
HexCer 43:1;O2-SPH	826.713	826.712	0.74012	26.8	42995.7	52319.5	42111.5	2.92344	3.76683	2.8187	3.16966	0.519812
HexCer 44:1;O2-SPH	840.729	840.728	0.33529	29.5	44746.6	39319.6	32971.7	3.0425	2.83088	2.20693	2.69344	0.434407
HexCer 36:2;O2-SPH	726.588	726.588	-0.411671	7	7070.69	7419.88	6188.37	0.480764	0.534206	0.414213	0.476394	0.0601157
HexCer 38:2;O2-SPH	754.619	754.621	-2.18445	9.6	5065.88	6455.88	6287.14	0.344448	0.464802	0.420824	0.410025	0.060899
HexCer 40:2;O2-SPH	782.65	782.651	-0.398537	13.6	96247.5	98341.6	69129.1	6.54424	7.08027	4.62709	6.08387	1.28976
HexCer 41:2;O2-SPH	796.666	796.664	2.33662	15.9	49385.9	50710.1	51724	3.35793	3.65096	3.4621	3.49033	0.148539
HexCer 42:2;O2-SPH	810.682	810.681	1.2362	18.6	1.47072e+06	1.38895e+06	1.49401e+06	100	100	100	100	1.48915e-05
HexCer 43:2;O2-SPH	824.697	824.698	-0.12139	21.2	200061	198102	202536	13.6029	14.2627	13.5566	13.8074	0.394973
HexCer 44:2;O2-SPH	838.713	838.712	0.665411	23.8	201440	238432	283852	13.6967	17.1663	18.9994	16.6208	2.69313
HexCer 45:2;O2-SPH	852.729	852.725	3.99748	26	3786.88	3024	4495.7	0.257484	0.217718	0.300916	0.258706	0.0416124
HexCer 46:2;O2-SPH	866.744	866.745	-0.67333	29.2	5375.98	5383.88	5485.75	0.365534	0.387621	0.367184	0.373446	0.0123035
HexCer 40:3;O2-SPH	780.635	780.634	1.36017	9.5	2803.66	3096.12	3158.43	0.190632	0.222911	0.211407	0.208316	0.0163599
HexCer 42:3;O2-SPH	808.666	808.665	1.45134	13.8	52670.3	70250.2	70996.1	3.58126	5.05778	4.75206	4.4637	0.779357
HexCer 43:3;O2-SPH	822.682	822.681	0.98164	16.1	10550.4	10554.5	10086.6	0.717362	0.759889	0.675138	0.717463	0.0423757
HexCer 44:3;O2-SPH	836.697	836.697	0.080911	18.6	15855.7	13484.8	14902.9	1.07809	0.970857	0.99751	1.01548	0.0558292
HexCer 36:1;O3-SPH	744.598	744.6	-2.3865	9.2	34394.1	36359.8	32184.9	2.33859	2.61778	2.15427	2.37021	0.233368
HexCer 38:1;O3-SPH	772.63	772.629	0.437281	13.1	20238.3	21919.2	23252.2	1.37608	1.57811	1.55636	1.50352	0.110899
HexCer 40:1;O3-SPH	800.661	800.662	-0.658707	17.9	264357	256034	230534	17.9746	18.4336	15.4306	17.2796	1.61765
HexCer 42:1;O3-SPH	828.692	828.692	0.0967313	23	408559	375705	368619	27.7795	27.0495	24.6732	26.5007	1.62424
HexCer 43:1;O3-SPH	842.708	842.71	-2.24775	25.9	64460.3	76353.8	78222.8	4.3829	5.49722	5.23577	5.03863	0.582728
HexCer 44:1;O3-SPH	856.724	856.722	2.39842	28.4	90951.5	86935.9	72568.2	6.18414	6.25909	4.85729	5.76684	0.788585
HexCer 36:2;O3-SPH	742.583	742.584	-1.63121	6.3	2485.83	2900.12	2569.34	0.169021	0.208799	0.171976	0.183266	0.0221622
HexCer 38:2;O3-SPH	770.614	770.614	0.574823	9.1	5065.25	5493.75	5695.64	0.344406	0.395532	0.381233	0.373723	0.0263773
HexCer 40:2;O3-SPH	798.645	798.645	0.013515	12.6	147194	158269	126332	10.0083	11.3948	8.45591	9.95301	1.47023
HexCer 41:2;O3-SPH	812.661	812.66	1.00238	14.9	80293.2	92541.2	84507.6	5.45944	6.66266	5.65645	5.92618	0.64537
HexCer 42:2;O3-SPH	826.677	826.676	1.02537	17.4	1.02195e+06	1.28887e+06	1.23529e+06	69.4861	92.7943	82.6827	81.6544	11.6881
HexCer 43:2;O3-SPH	840.692	840.694	-1.9117	20	112390	126656	98530.5	7.64182	9.11882	6.59506	7.78523	1.26798
HexCer 46:2;O3-SPH	882.739	882.741	-1.7335	28.2	11553.7	10950.8	11259.3	0.785583	0.788418	0.753634	0.775878	0.0193159
HexCer 40:3;O3-SPH	796.63	796.629	1.28401	9.3	3568.07	3565.25	3605.72	0.242607	0.256686	0.241346	0.24688	0.00851608
HexCer 42:3;O3-SPH	824.661	824.661	0.498336	12.8	78232.6	105022	74214.8	5.31934	7.56123	4.9675	5.94936	1.40696
HexCer 43:3;O3-SPH	838.677	838.676	0.823778	15.1	12475.1	12107.5	11782.9	0.848229	0.8717	0.788676	0.836201	0.0427988
HexCer 44:3;O3-SPH	852.692	852.691	1.39946	17.5	34447	36107.5	27347.7	2.34219	2.59962	1.8305	2.25743	0.391503
HexCer 44:4;O3-SPH	850.677	850.678	-1.99166	13.1	6683.93	7877.62	7935.72	0.454466	0.567163	0.531171	0.5176	0.0575608
SHexCer 40:0;O2-DHS	866.639	866.637	2.14916	10.4	1490.99	1814	1441.88	0.101378	0.130602	0.0965113	0.109497	0.0184385
SHexCer 42:0;O2-DHS	894.67	894.672	-2.84965	14	2906.64	4157.75	2906.64	0.197634	0.299344	0.194554	0.230511	0.0596316
SHexCer 40:1;O2-DHS	864.623	864.623	0.356451	7.6	2040.32	3513.75	2057	0.138729	0.252978	0.137684	0.176464	0.0662656
SHexCer 42:1;O2-DHS	892.654	892.654	0.757605	10.1	23458.4	26813.5	22678.7	1.59503	1.93048	1.51798	1.68116	0.219328
SHexCer 44:1;O2-DHS	920.686	920.689	-3.98718	13.5	2414.1	2637.88	2145.19	0.164144	0.189918	0.143587	0.165883	0.0232147
SHexCer 40:0;O3-DHS	882.634	882.632	2.03841	9.9	1065.29	1390.75	1446.65	0.0724329	0.100129	0.0968304	0.0897976	0.0151284
SHexCer 36:1;O2-SPH	808.56	808.561	-1.23212	4.5	6127.98	10771.9	6528.66	0.416665	0.775539	0.43699	0.543065	0.201585
SHexCer 40:1;O2-SPH	864.623	864.622	1.08194	9.2	3857.64	5196.5	3872.56	0.262296	0.374131	0.259207	0.298544	0.0654779
SHexCer 41:1;O2-SPH	878.639	878.636	3.02598	10.8	2464.28	2914.12	2613.56	0.167556	0.209807	0.174936	0.1841	0.022567
SHexCer 42:1;O2-SPH	892.654	892.655	-0.456802	12.5	11876.5	13648.5	14428.5	0.807532	0.982647	0.965757	0.918645	0.0965967
SHexCer 40:2;O2-SPH	862.607	862.607	0.645473	6.6	5834.17	8212.5	8659.61	0.396688	0.591273	0.579623	0.522528	0.109136
SHexCer 41:2;O2-SPH	876.623	876.622	1.48482	7.7	4301.62	4622.75	3729.26	0.292484	0.332823	0.249615	0.29164	0.0416104
SHexCer 43:2;O2-SPH	904.654	904.648	6.41705	10.6	8741.74	9108.75	8488.65	0.594385	0.6558	0.568181	0.606122	0.0449733
SHexCer 42:3;O2-SPH	888.623	888.624	-1.14659	6.6	9170.7	10568.9	9318.31	0.623552	0.760924	0.623713	0.669396	0.0792653
SHexCer 40:1;O3-SPH	880.618	880.618	-0.485012	8.8	2890.26	3008.12	3655.08	0.19652	0.216575	0.24465	0.219248	0.0241761
SHexCer 42:1;O3-SPH	908.649	908.652	-3.72583	11.9	11356.1	11148.5	10382.5	0.772148	0.802655	0.694943	0.756582	0.0555177
SHexCer 40:2;O3-SPH	878.602	878.605	-2.69404	6.1	3888.49	3895.62	3365.09	0.264394	0.280472	0.225239	0.256702	0.0284084
SHexCer 42:2;O3-SPH	906.634	906.632	1.62879	8.6	29620.1	28202.8	27116.4	2.01399	2.0305	1.81502	1.95317	0.119929
Hex2Cer 34:1;O2-SPH	862.625	862.622	3.46002	5.9	1055.04	1088.25	979.467	0.0717364	0.0783504	0.0655598	0.0718822	0.00639656
Hex2Cer 42:2;O2-SPH	972.735	972.738	-3.41674	16.2	1392.31	1712.88	999.153	0.0946687	0.123321	0.0668775	0.0949558	0.028223
