# Supplementary material for: Illuminating the dark space of neutral glycosphingolipidome by selective enrichment and profiling at multi-structural levels
Source: Nat Commun. 2024 Jul 4;15:5627. doi: 10.1038/s41467-024-50014-8 (PMC11224418; doi:10.1038/s41467-024-50014-8)
Supplement: Supplementary file 5 — Supplementary Data 2 [file 41467_2024_50014_MOESM5_ESM.xlsx]

## Sheet: Supplementary Data 2
Retention times of GSLs with formula HexCer X:1;O2-SPH				Retention time of GSLs with formula HexCer X:1;O3-SPH				Retention times of GSLs with formula HexCer 44:Ω;O3-SPH				Retention times of GSL isomers differeing in LCB types
GSL species (SPH type)	[M+H]+, m/z	R.T., min		GSL species (SPH type)	[M+H]+, m/z	R.T., min		GSL species (SPH type)	[M+H]+, m/z	R.T., min		GSL species	Parent ion, [M+H]+, m/z	R.T., min
HexCer 32:1;O2	672.541	4.5		HexCer 34:1;O3	716.567	6.1		HexCer 44:1;O3	856.724	28.2		HexCer 42:1;O3-DHS	828.692	19.5
HexCer 34:1;O2	700.572	6.7		HexCer 36:1;O3	744.598	9.2						HexCer 42:1;O3-PHS	828.692	15.9
HexCer 35:1;O2	714.588	8.2		HexCer 37:1;O3	758.614	10.9		HexCer 44:2;O3	854.708	22.6		HexCer 42:1;O3-SPH	828.692	23
HexCer 36:1;O2	728.604	9.9		HexCer 38:1;O3	772.63	13.1		HexCer 44:3;O3	852.692	17.5
HexCer 37:1;O2	742.619	11.7		HexCer 40:1;O3	800.661	17.9		HexCer 44:4;O3	850.677	13.1
HexCer 38:1;O2	756.635	13.8		HexCer 41:1;O3	814.677	20.5
HexCer 39:1;O2	770.65	16.3		HexCer 42:1;O3	828.692	23		HexCer 44:5;O3	848.661	10.2
HexCer 40:1;O2	784.666	18.9		HexCer 43:1;O3	842.708	25.9
HexCer 41:1;O2	798.682	21.5		HexCer 44:1;O3	856.724	28.4
HexCer 42:1;O2	812.697	24.2		HexCer 45:1;O3	870.739	31
HexCer 43:1;O2	826.713	26.8		HexCer 46:1;O3	884.755	33.6
HexCer 44:1;O2	840.729	29.5
HexCer 45:1;O2	854.744	32.2
HexCer 46:1;O2	868.76	34.7
t(HexCer X:1;O2)-t(HexCer X:1;O3)	∆t								∆t
HexCer 34:1;O2/O3	0.6							t(HexCer 44:2;O3)-t(HexCer 44:1;O3)	5.6
HexCer 36:1;O2/O3	0.7							t(HexCer 44:3;O3)-t(HexCer 44:2;O3)	5.1
HexCer 37:1;O2/O3	0.8							t(HexCer 44:4;O3)-t(HexCer 44:3;O3)	4.4
HexCer 38:1;O2/O3	0.7							t(HexCer 44:5;O3)-t(HexCer 44:4;O3)	2.9
HexCer 40:1;O2/O3	1
HexCer 41:1;O2/O3	1							average of ∆t	4.5
HexCer 42:1;O2/O3	1.2
HexCer 43:1;O2/O3	0.9
HexCer 44:1;O2/O3	1.1
HexCer 45:1;O2/O3	1.2
HexCer 46:1;O2/O3	1.1
average of ∆t	0.936364
