# Supplementary material for: Illuminating the dark space of neutral glycosphingolipidome by selective enrichment and profiling at multi-structural levels
Source: Nat Commun. 2024 Jul 4;15:5627. doi: 10.1038/s41467-024-50014-8 (PMC11224418; doi:10.1038/s41467-024-50014-8)
Supplement: Supplementary file 6 — Supplementary Data 3 [file 41467_2024_50014_MOESM6_ESM.xlsx]

## Sheet: Supplementary Data 3
Supplementary Data 3. 304 GSL stuctures identified at chain composition level in porcine brain polar lipids
GSLs	[M+H]+, m/z	R.T., min	Theoretical fragment ions, m/z	Found at mass, m/z	Mass Error (ppm)	GSL strutures at chain composition level
HexCer 36:0;O2	730.619	11.2	284.295	284.294	4.58182	HexCer 18:0;O2/18:0
HexCer 38:0;O2	758.65	15.8	284.295	284.295	0.448932	HexCer 18:0;O2/20:0
HexCer 39:0;O2	772.666	18	284.295	284.293	7.43967	HexCer 18:0;O2/21:0
HexCer 40:0;O2	786.682	21	284.295	284.294	3.95671	HexCer 18:0;O2/22:0
HexCer 41:0;O2	800.697	23.7	284.295	284.294	2.7656	HexCer 18:0;O2/23:0
HexCer 42:0;O2	814.713	26.5	284.295	284.294	5.07042	HexCer 18:0;O2/24:0
HexCer 43:0;O2	828.729	29	284.295	284.294	3.21758	HexCer 18:0;O2/25:0
Hexcer 44:0;O2	842.744	31.9	284.295	284.294	2.78478	HexCer 18:0;O2/26:0
HexCer 36:1;O2	728.604	8.3	284.295	284.294	2.50709	HexCer 18:0;O2/18:1
HexCer 40:1;O2	784.666	15.4	284.295	284.294	3.29369	HexCer 18:0;O2/22:1
HexCer 41:1;O2	798.682	17.8	284.295	284.294	2.27093	HexCer 18:0;O2/23:1
HexCer 42:1;O2	812.697	20.5	284.295	284.294	3.76264	HexCer 18:0;O2/24:1
Hexcer 43:1;O2	826.713	22.9	284.295	284.294	4.92618	HexCer 18:0;O2/25:1
Hexcer 44:1;O2	840.729	25.6	284.295	284.294	4.27245	HexCer 18:0;O2/26:1
HexCer 46:1;O2	868.76	31	284.295	284.295	-0.850535	HexCer 18:0;O2/28:1
HexCer 42:2;O2	810.682	15.5	284.295	284.294	3.54898	HexCer 18:0;O2/24:2
HexCer 43:2;O2	824.697	17.9	284.295	284.295	-0.124519	HexCer 18:0;O2/25:2
HexCer 44:2;O2	838.713	20.5	284.295	284.294	2.12682	HexCer 18:0;O2/26:2
HexCer 40:0;O3	802.677	20.2	284.295	284.294	3.77104	HexCer 18:0;O2/22:0;O
HexCer 41:0;O3	816.692	23	284.295	284.293	5.79931	HexCer 18:0;O2/23:0;O
HexCer 42:0;O3	830.708	25.5	284.295	284.294	3.38497	HexCer 18:0;O2/24:0;O
HexCer 43:0;O3	844.724	28.5	284.295	284.294	3.93108	HexCer 18:0;O2/25:0;O
HexCer 44:0;O3	858.739	30.9	284.295	284.294	4.59269	HexCer 18:0;O2/26:0;O
HexCer 40:1;O3	800.661	14.5	284.295	284.294	3.61225	HexCer 18:0;O2/22:1;O
HexCer 41:1;O3	814.677	16.9	284.295	284.293	5.56193	HexCer 18:0;O2/23:1;O
HexCer 42:1;O3	828.692	19.5	284.295	284.294	3.21758	HexCer 18:0;O2/24:1;O
HexCer 43:1;O3	842.708	22.1	284.295	284.294	3.97151	HexCer 18:0;O2/25:1;O
HexCer 44:1;O3	856.724	24.8	284.295	284.294	4.15929	HexCer 18:0;O2/26:1;O
HexCer 46:1;O3	884.755	30.2	284.295	284.293	2.96251	HexCer 18:0;O2/28:1;O
HexCer 42:2;O3	826.677	14.7	284.295	284.293	2.39219	HexCer 18:0;O2/24:2;O
HexCer 44:2;O3	854.708	19.4	284.295	284.292	5.96932	HexCer 18:0;O2/26:2;O
HexCer 44:3;O3	852.692	15.8	284.295	284.294	-1.68356	HexCer 18:0;O2/26:3;O
HexCer 40:0;O3	802.677	16.3	300.29	300.29	-1.44597	HexCer 18:0;O3/22,0
HexCer 42:0;O3	830.708	21.5	300.29	300.289	4.03286	HexCer 18:0;O3/24:0
HexCer 42:1;O3	828.692	15.9	300.29	300.29	1.31046	HexCer 18:0;O3/24:1
HexCer 43:1;O3	842.708	18.3	300.29	300.289	1.72175	HexCer 18:0;O3/25:1
HexCer 44:1;O3	856.724	20.8	300.29	300.289	3.17812	HexCer 18:0;O3/26:1
HexCer 32:1;O2	672.541	4.5	264.269	264.27	-1.9637	HexCer 18:1;O2/14:0
HexCer 34:1;O2	700.572	6.7	264.269	264.268	2.21847	HexCer 18:1;O2/16:0
			278.285	278.285	-0.96204	HexCer 19:1;O2/15:0
HexCer 35:1;O2	714.588	8.2	250.253	250.253	-1.55307	HexCer 17:1;O2/18:0
			264.269	264.268	1.91599	HexCer 18:1;O2/17:0
			292.3	292.299	3.3	HexCer 20:1;O2/15:0
HexCer 36:1;O2	728.604	9.9	264.269	264.268	3.0291	HexCer 18:1;O2/18:0
HexCer 37:1;O2	742.619	11.7	264.269	264.269	-0.478111	HexCer 18:1;O2/19:0
			278.284	278.284	-1.70493	HexCer 19:1;O2/18:0
HexCer 38:1;O2	756.635	13.8	264.269	264.268	2.03993	HexCer 18:1;O2/20:0
			292.3	292.299	4.8072	HexCer 20:1;O2/17:0
HexCer 39:1;O2	770.65	16.3	236.237	236.236	3.8092	HexCer 16:1;O2/23:0
			250.253	250.252	3.42303	HexCer 17:1;O2/22:0
			264.269	264.269	-0.0359649	HexCer 18:1;O2/21:0
HexCer 40:1;O2	784.666	18.9	264.269	264.269	1.84567	HexCer 18:1;O2/22:0
HexCer 41:1;O2	798.682	21.5	264.269	264.268	2.34669	HexCer 18:1;O2/23:0
			278.284	278.286	-7.84102	HexCer 19:1;O2/22:0
HexCer 42:1;O2	812.697	24.2	264.269	264.268	3.90953	HexCer 18:1;O2/24:0
			292.3	292.298	6.41967	HexCer 20:1;O2/22:0
HexCer 43:1;O2	826.713	26.8	264.269	264.268	2.12963	HexCer 18:1;O2/25:0
			278.284	278.284	1.6713	HexCer 19:1;O2/24:0
HexCer 44:1;O2	840.729	29.5	264.269	264.269	1.10903	HexCer 18:1;O2/26:0
			292.3	292.298	6.54298	HexCer 20:1;O2/24:0
HexCer 45:1;O2	854.744	32.2	264.269	264.267	6.0344	HexCer 18:1;O2/27:0
			292.3	292.298	7.06366	HexCer 20:1;O2/25:0
HexCer 46:1;O2	868.76	34.7	264.269	264.269	-0.390336	HexCer 18:1;O2/28:0
			292.3	292.303	-8.99557	HexCer 20:1;O2/26:0
HexCer 36:2;O2	726.588	7	264.269	264.269	0.816639	HexCer 18:1;O2/18:1
			262.253	262.252	3.80438	HexCer 18:2;O2/18:0
HexCer 38:2;O2	754.619	9.6	264.269	264.268	3.92057	HexCer 18:1;O2/20:1
			290.284	290.283	4.57138	HexCer 20:2;O2/18:0
			262.253	262.252	4.06502	HexCer 18:2;O2/20:0
HexCer 39:2,O2	768.635	11.5	264.269	264.27	-1.92827	HexCer 18:1;O2/21:1
			262.253	262.253	0.307372	HexCer 18:2;O2/21:0
HexCer 40:2;O2	782.65	13.6	236.237	236.238	-3.55617	HexCer 16:1;O2/24:1
			264.269	264.269	0.754043	HexCer 18:1;O2/22:1
			262.253	262.252	3.63888	HexCer 18:2;O2/22:0
HexCer 41:2;O2	796.666	15.9	236.237	236.238	-3.1715	HexCer 16:1;O2/25:1
			250.253	250.253	0.377988	HexCer 17:1;O2/24:1
			264.269	264.269	0.0467544	HexCer 18:1;O2/23:1
			278.284	278.285	-3.37567	HexCer 19:1;O2/22:1
			262.253	262.252	2.49734	HexCer 18:2;O2/23:0
HexCer 42:2;O2	810.682	18.6	236.237	236.236	4.97678	HexCer 16:1;O2/26:1
			290.284	290.284	0.977056	HexCer 20:2;O2/22:0
			250.253	250.253	1.95284	HexCer 17:1;O2/25:1
			264.269	264.268	4.34202	HexCer 18:1;O2/24:1
			292.3	292.297	9.69718	HexCer 20:1;O2/22:1
			262.253	262.252	2.06703	HexCer 18:2;O2/24:0
HexCer 43:2;O2	824.697	21.2	264.269	264.268	4.08316	HexCer 18:1;O2/25:1
			278.284	278.284	0.360599	HexCer 19:1;O2/24:1
			262.253	262.252	2.53414	HexCer 18:2;O2/25:0
			276.269	276.267	7.46053	HexCer 19:2;O2/24:0
			292.3	292.299	2.98907	HexCer 20:1;O2/23:1
HexCer 44:2;O2	838.713	23.8	264.269	264.268	4.74924	HexCer 18:1;O2/26:1
			290.284	290.285	-2.33074	HexCer 20:2;O2/24:0
			292.3	292.299	5.05377	HexCer 20:1;O2/24:1
			262.253	262.252	2.82134	HexCer 18:2;O2/26:0
HexCer 45:2;O2	852.729	26.5	264.269	264.269	0.756805	HexCer 18:1;O2/27:1
			278.284	278.284	0.359345	HexCer 19:1;O2/26:1
			292.3	292.3	1.36846	HexCer 20:1;O2/25:1
HexCer 46:2;O2	866.744	29.2	264.269	264.267	7.73801	HexCer 18:1;O2/28:1
			292.3	292.297	9.54519	HexCer 20:1;O2/26:1
HexCer 48:2;O2	894.776	34	264.269	264.269	-0.825777	HexCer 18:1;O2/30:1
HexCer 40:3;O2	780.635	9.9	264.269	264.269	0.378402	HexCer 18:1;O2/22:2
			262.253	262.253	-0.762622	HexCer 18:2;O2/22:1
HexCer 41:3;O2	794.65	11.4	262.253	262.252	3.67077	HexCer 18:2;O2/23:1
			264.269	264.268	2.12658	HexCer 18:1;O2/23:2
HexCer 42:3;O2	808.666	13.8	264.269	264.269	1.18312	HexCer 18:1;O2/24:2
			262.253	262.252	3.50206	HexCer 18:2;O2/24:1
HexCer 43:3;O2	822.682	16.1	264.269	264.269	0.545611	HexCer 18:1;O2/25:2
			262.253	262.253	1.83057	HexCer 18:2;O2/25:1
			276.269	276.268	4.43352	HexCer 19:2;O2/24:1
			278.284	278.282	8.38172	HexCer 19:1;O2/24:2
HexCer 44:3;O2	836.697	18.6	264.269	264.267	7.68436	HexCer 18:1;O2/26:2
			292.3	292.297	8.85765	HexCer 20:1;O2/24:2
			262.253	262.253	0.0785565	HexCer 18:2;O2/26:1
			290.284	290.282	7.0871	HexCer 20:2;O2/24:1
HexCer 45:3;O2	850.713	21.2	264.269	264.269	-0.756606	HexCer 18:1;O2/27:2
			262.253	262.254	-3.78492	HexCer 18:2;O2/27:1
			276.269	276.268	3.03981	HexCer 19:2;O2/26:1
			290.284	290.282	6.11543	HexCer 20:2;O2/25:1
HexCer 46:3;O2	864.729	23.7	264.269	264.268	3.51104	HexCer 18:1;O2/28:2
			292.3	292.3	1.3055	HexCer 20:1;O2/26:2
			262.253	262.252	3.2937	HexCer 18:2;O2/28:1
			290.284	290.283	3.73056	HexCer 20:2;O2/26:1
HexCer 42:4;O2	806.65	10.4	264.269	264.268	2.44808	HexCer 18:1;O2/24:3
			262.253	262.253	-0.526758	HexCer 18:2;O2/24:2
HexCer 44:4;O2	834.682	14.4	264.269	264.269	0.512617	HexCer 18:1;O2/26:3
			262.253	262.253	0.377533	HexCer 18:2;O2/26:2
HexCer 34:1;O3	716.567	6.1	236.237	236.237	1.0271	HexCer 16:1;O2/18:0;O
HexCer 36:1;O3	744.598	9.2	236.237	236.237	-0.320079	HexCer 16:1;O2/20:0;O
			264.269	264.268	1.90961	HexCer 18:1;O2/18:0;O
HexCer 37:1;O3	758.614	10.9	236.237	236.236	5.82964	HexCer 16:1;O2/21:0;O
			264.269	264.269	0.579855	HexCer 18:1;O2/19:0;O
HexCer 38:1;O3	772.63	13.1	236.237	236.237	-0.672032	HexCer 16:1;O2/22:0;O
			264.269	264.269	0.976871	HexCer 18:1;O2/20:0;O
HexCer 40:1;O3	800.661	17.9	236.237	236.238	-4.69235	HexCer 16:1;O2/24:0;O
			264.269	264.269	1.87865	HexCer 18:1;O2/22:0;O
HexCer 41:1;O3	814.677	20.5	264.269	264.268	2.31153	HexCer 18:1;O2/23:0;O
HexCer 42:1;O3	828.692	23	264.269	264.268	5.12652	HexCer 18:1;O2/24:0;O
HexCer 43:1;O3	842.708	25.9	264.269	264.269	1.2653	HexCer 18:1;O2/25:0;O
			278.284	278.284	-1.5706	HexCer 19:1;O2/24:0;O
			292.3	292.298	6.10368	HexCer 20:1;O2/23:0;O
HexCer 44:1;O3	856.724	28.4	264.269	264.269	1.05104	HexCer 18:1;O2/26:0;O
			292.3	292.298	6.07594	HexCer 20:1;O2/24:0;O
HexCer 45:1;O3	870.739	31	264.269	264.269	0.18674	HexCer 18:1;O2/27:0;O
			278.284	278.283	4.62851	HexCer 19:1;O2/26:0;O
			292.3	292.298	6.06308	HexCer 20:1;O2/25:0;O
HexCer 46:1;O3	884.755	33.6	264.269	264.267	8.0457	HexCer 18:1;O2/28:0;O
			292.3	292.299	3.949	HexCer 20:1;O2/26:0;O
HexCer 33:2;O3	700.536	1.5	264.269	264.268	2.00889	HexCer 18:1;O2/15:1;O
HexCer 36:2;O3	742.583	6.3	262.253	262.253	0.947564	HexCer 18:2;O2/18:0;O
			264.269	264.27	-4.70591	HexCer 18:1;O2/18:1;O
HexCer 38:2;O3	770.614	9.1	236.237	236.235	8.54033	HexCer 16:1;O2/22:1;O
			290.284	290.282	7.14049	HexCer 20:2;O2/18:0;O
			264.269	264.268	5.02742	HexCer 18:1;O2/20:1;O
			262.253	262.252	4.13121	HexCer 18:2;O2/20:0;O
HexCer 40:2;O3	798.645	12.6	236.237	236.236	2.85564	HexCer 16:1;O2/24:1;O
			264.269	264.268	2.6523	HexCer 18:1;O2/22:1;O
			262.253	262.252	2.67497	HexCer 18:2;O2/22:0;O
HexCer 41:2;O3	812.661	14.9	236.237	236.236	2.76379	HexCer 16:1;O2/25:1;O
			250.253	250.251	6.03306	HexCer 17:1;O2/24:1;O
			264.269	264.269	1.78901	HexCer 18:1;O2/23:1;O
			262.253	262.252	2.23345	HexCer 18:2;O2/23:0;O
HexCer 42:2;O3	826.677	17.4	264.269	264.268	4.02066	HexCer 18:1;O2/24:1;O
			290.284	290.283	2.78977	HexCer 20:2;O2/22:0;O
			262.253	262.252	2.22572	HexCer 18:2;O2/24:0;O
HexCer 43:2;O3	840.692	20	264.269	264.268	1.94476	HexCer 18:1;O2/25:1;O
			278.284	278.284	-0.537158	HexCer 19:1;O2/24:1;O
			262.253	262.253	1.80974	HexCer 18:2;O2/25:0;O
HexCer 44:2;O3	854.708	22.6	264.269	264.268	3.36868	HexCer 18:1;O2/26:1;O
			290.284	290.283	4.73582	HexCer 20:2;O2/24:0;O
			292.3	292.299	5.11988	HexCer 20:1;O2/24:1;O
			262.253	262.253	0.487032	HexCer 18:2;O2/26:0;O
HexCer 45:2;O3	868.724	25.2	264.269	264.269	1.16709	HexCer 18:1;O2/27:1;O
			290.284	290.284	-0.405915	HexCer 20:2;O2/25:0;O
			278.284	278.283	2.12939	HexCer 19:1;O2/26:1;O
			292.3	292.299	4.253	HexCer 20:1;O2/25:1;O
HexCer 46:2;O3	882.739	28.2	264.269	264.269	1.40174	HexCer 18:1;O2/28:1;O
			290.284	290.283	2.35625	HexCer 20:2;O2/26:0;O
			292.3	292.299	3.08524	HexCer 20:1;O2/26:1;O
			320.331	320.33	3.15167	HexCer 22:1;O2/24:1;O
HexCer 48:2;O3	910.771	32.9	264.269	264.269	0.839646	HexCer 18:1;O2/30:1;O
HexCer 40:3;O3	796.63	9.3	236.237	236.238	-5.34403	HexCer 16:1;O2/24:2;O
			264.269	264.27	-2.31496	HexCer 18:1;O2/22:2;O
			262.253	262.252	5.24857	HexCer 18:2;O2/22:1;O
HexCer 41:3;O3	810.645	10.8	264.269	264.269	-1.20263	HexCer 18:1;O2/23:2;O
			262.253	262.252	4.58921	HexCer 18:2;O2/23:1;O
HexCer 42:3;O3	824.661	12.8	264.269	264.269	1.34953	HexCer 18:1;O2/24:2;O
			262.253	262.252	2.88479	HexCer 18:2;O2/24:1;O
HexCer 43:3;O3	838.677	15.1	264.269	264.269	0.0280998	HexCer 18:1;O2/25:2;O
			278.284	278.285	-2.19923	HexCer 19:1;O2/24:2;O
			262.253	262.252	4.24617	HexCer 18:2;O2/25:1;O
			276.269	276.267	5.52894	HexCer 19:2;O2/24:1;O
			290.284	290.282	6.84524	HexCer 20:2;O2/23:1;O
HexCer 44:3;O3	852.692	17.5	264.269	264.269	-0.378857	HexCer 18:1;O2/26:2;O
			278.284	278.284	1.21628	HexCer 19:1;O2/25:2;O
			292.3	292.298	8.27664	HexCer 20:1;O2/24:2;O
			262.253	262.253	1.71473	HexCer 18:2;O2/26:1;O
			290.284	290.283	3.69597	HexCer 20:2;O2/24:1;O
HexCer 45:3;O3	866.708	19.7	264.269	264.269	1.39151	HexCer 18:1;O2/27:2;O
			276.269	276.267	7.89562	HexCer 19:2;O2/26:1;O
			290.284	290.283	4.37308	HexCer 20:2;O2/25:1;O
			262.253	262.254	-3.68168	HexCer 18:2;O2/27:1;O
HexCer 46:3;O3	880.724	22.9	264.269	264.269	1.44875	HexCer 18:1;O2/28:2;O
			292.3	292.299	4.34631	HexCer 20:1;O2/26:2;O
			262.252	262.253	-2.73263	HexCer 18:2;O2/28:1;O
			290.284	290.283	3.91991	HexCer 20:2;O2/26:1;O
HexCer 48:3;O3	908.755	28	264.269	264.269	1.44875	HexCer 18:1;O2/30:2;O
			262.253	262.253	-0.404485	HexCer 18:2;O2/30:1;O
HexCer 42:4;O3	822.645	9.7	264.269	264.269	-0.0915247	HexCer 18:1;O2/24:3;O
			262.253	262.251	7.10905	HexCer 18:2;O2/24:2;O
HexCer 44:4;O3	850.677	13.1	264.269	264.269	1.10513	HexCer 18:1;O2/26:3;O
			262.253	262.251	6.6411	HexCer 18:2;O2/26:2;O
HexCer 44:5;O3	848.661	10.2	264.269	264.268	2.59244	HexCer 18:1;O2/26:4;O
			262.253	262.254	-2.99639	HexCer 18:2;O2/26:3;O
HexCer 46:5;O3	876.692	13.8	264.269	264.269	-1.77062	HexCer 18:1;O2/28:4;O
SHexCer 36:0;O2	810.576	5.3	284.295	284.295	-0.416002	SHexCer 18:0;O2/18:0
SHexCer 40:0;O2	866.639	10.4	284.295	284.293	5.69089	SHexCer 18:0;O2/22:0
SHexCer 41:0;O2	880.654	12.1	284.295	284.293	6.27756	SHexCer 18:0;O2/23:0
SHexCer 42:0;O2	894.67	14	284.295	284.294	4.09043	SHexCer 18:0;O2/24:0
SHexCer 40:1;O3	880.618	7	284.295	284.293	6.26977	SHexCer 18:0;O2/22:1;O
SHexCer 42:1;O3	908.649	9.9	284.295	284.294	3.81195	SHexCer 18:0;O2/24:1;O
SHexCer 44:1;O3	936.68	13.1	284.295	284.294	4.16838	SHexCer 18:0;O2/26:1;O
SHexCer 38:1;O2	836.592	6.7	284.295	284.293	6.87367	SHexCer 18:0;O2/20:1
SHexCer 40:1;O2	864.623	7.3	284.295	284.294	5.10561	SHexCer 18:0;O2/22:1
SHexCer 41:1;O2	878.639	8.6	284.295	284.294	4.48433	SHexCer 18:0;O2/23:1
SHexCer 42:1;O2	892.654	10.1	284.295	284.294	4.44583	SHexCer 18:0;O2/24:1
SHexCer 43:1;O2	906.67	11.7	284.295	284.296	-5.14316	SHexCer 18:0;O2/25:1
SHexCer 44:1;O2	920.686	13.5	284.295	284.296	-1.77292	SHexCer 18:0;O2/26:1
SHexCer 42:2;O2	890.639	7.4	284.295	284.294	2.53749	SHexCer 18:0;O2/24:2
SHexCer 44:3;O2	916.654	7.9	284.295	284.293	6.44631	SHexCer 18:0;O2/26:3
SHexCer 40:0;O3	882.634	9.9	284.295	284.294	5.02017	SHexCer 18:0;O2/22:0;O
SHexCer 42:0;O3	910.665	13.4	284.295	284.293	7.42668	SHexCer 18:0;O2/24:0;O
SHexCer 42:1;O3	908.649	7.8	300.29	300.289	2.06584	SHexCer 18:0;O3/24:1
SHexCer 34:1;O2	780.529	3.1	264.269	264.267	7.99324	SHexCer 18:1;O2/16:0
SHexCer 36:1;O2	808.56	4.5	264.269	264.268	2.62787	SHexCer 18:1;O2/18:0
SHexCer 37:1;O2	822.576	5.6	264.269	264.267	8.05553	SHexCer 18:1;O2/19:0
SHexCer 38:1;O2	836.592	6.6	264.269	264.268	3.99849	SHexCer 18:1;O2/20:0
SHexCer 40:1;O2	864.623	9.3	264.269	264.269	1.23798	SHexCer 18:1;O2/22:0
SHexCer 41:1;O2	878.639	10.8	264.269	264.269	0.874412	SHexCer 18:1;O2/23:0
SHexCer 42:1;O2	892.654	12.5	264.269	264.268	2.41702	SHexCer 18:1;O2/24:0
SHexCer 43:1;O2	906.67	14.5	264.269	264.269	0.675577	SHexCer 18:1;O2/25:0
SHexCer 44:1;O2	920.686	15.6	264.269	264.268	2.29807	SHexCer 18:1;O2/26:0
SHexCer 36:2;O2	806.545	3.3	264.269	264.27	-4.13801	SHexCer 18:1;O2/18:1
			262.253	262.252	4.95706	SHexCer 18:2;O2/18:0
SHexCer 38:2;O2	834.576	4.6	264.269	264.269	1.30832	SHexCer 18:1;O2/20:1
			262.253	262.252	2.09551	SHexCer 18:2;O2/20:0
			290.284	290.286	-8.24896	SHexCer 20:2;O2/18:0
SHexCer 40:2;O2	862.607	6.6	264.269	264.268	2.54285	SHexCer 18:1;O2/22:1
			262.253	262.252	4.02904	SHexCer 18:2;O2/22:0
SHexCer 41:2;O2	876.623	7.8	264.269	264.269	-1.11262	SHexCer 18:1;O2/23:1
			262.253	262.253	-0.0618405	SHexCer 18:2;O2/23:0
SHexCer 42:2;O2	890.639	9.1	264.269	264.268	3.32077	SHexCer 18:1;O2/24:1
			262.253	262.252	4.10344	SHexCer 18:2;O2/24:0
SHexCer 43:2;O2	904.654	10.5	264.269	264.269	1.34092	SHexCer 18:1;O2/25:1
			262.253	262.252	3.73649	SHexCer 18:2;O2/25:0
			278.284	278.285	-2.06554	SHexCer 19:1;O2/24:1
SHexCer 44:2;O2	918.67	11.5	264.269	264.269	1.12798	SHexCer 18:1;O2/26:1
			292.3	292.298	6.47124	SHexCer 20:1;O2/24:1
			262.253	262.252	3.10752	SHexCer 18:2;O2/26:0
SHexCer 46:2;O2	946.701	16.1	264.269	264.27	-2.51934	SHexCer 18:1;O2/28:1
			292.3	292.297	9.0329	SHexCer 18:2;O2/22:1
SHexCer 40:3;O2	860.592	4.7	264.269	264.267	6.35626	SHexCer 18:1;O2/22:2
			262.253	262.254	-2.9193	SHexCer 18:2;O2/22:1
SHexCer 42:3;O2	888.623	6.7	264.269	264.268	1.93088	SHexCer 18:1;O2/24:2
			262.253	262.252	4.0356	SHexCer 18:2;O2/24:1
SHexCer 43:3;O2	902.639	7.8	264.269	264.268	2.62635	SHexCer 18:1;O2/25:2
			262.253	262.253	-0.0815379	SHexCer 18:2;O2/25:1
SHexCer 44:3;O2	916.654	9.2	264.269	264.269	0.10215	SHexCer 18:1;O2/26:2
			262.253	262.253	1.83111	SHexCer 18:2;O2/26:1
			290.284	290.282	7.22351	SHexCer 20:2;O2/24:1
SHexCer 44:4;O2	914.639	7	264.269	264.269	1.58635	SHexCer 18:1;O2/26:3
			262.253	262.252	3.04617	SHexCer 18:2;O2/26:2
SHexCer 36:1;O3	824.555	4.3	264.269	264.27	-2.90187	SHexCer 18:1;O2/18:0;O
SHexCer 38:1;O3	852.587	6.3	264.269	264.27	-2.67658	SHexCer 18:1;O2/20:0;O
SHexCer 40:1;O3	880.618	8.8	264.269	264.269	1.2165	SHexCer 18:1;O2/22:0;O
SHexCer 41:1;O3	894.634	10.5	264.269	264.269	-1.40019	SHexCer 18:1;O2/23:0;O
SHexCer 42:1;O3	908.649	12	264.269	264.269	1.47242	SHexCer 18:1;O2/24:0;O
SHexCer 44:1;O3	936.68	15	264.269	264.269	1.58997	SHexCer 18:1;O2/26:0;O
SHexCer 40:2;O3	878.602	6.1	236.237	236.237	-1.21876	SHexCer 16:1;O2/24:1;O
			264.269	264.269	1.50251	SHexCer 18:1;O2/22:1;O
			262.253	262.253	1.35891	SHexCer 18:2;O2/22:0;O
SHexCer 42:2;O3	906.634	8.7	264.269	264.269	1.64984	SHexCer 18:1;O2/24:1;O
			262.253	262.252	4.28361	SHexCer 18:2;O2/24:0;O
SHexCer 43:2;O3	920.649	9.6	264.269	264.269	0.613087	SHexCer 18:1;O2/25:1;O
			262.253	262.253	1.68717	SHexCer 18:2;O2/25:0;O
SHexCer 44:2;O3	934.665	11	264.269	264.269	0.808116	SHexCer 18:1;O2/26:1;O
			292.3	292.3	0.736736	SHexCer 20:1;O2/24:1;O
SHexCer 42:3;O3	904.618	6.3	264.269	264.269	-0.372646	SHexCer 18:1;O2/24:2;O
			262.253	262.252	5.02083	SHexCer 18:2;O2/24:1;O
SHexCer 43:3;O3	918.634	7.4	264.269	264.27	-4.7092	SHexCer 18:1;O2/25:2;O
			262.252	262.253	-3.70982	SHexCer 18:2;O2/25:1;O
SHexCer 44:3;O3	932.649	8.8	264.269	264.269	1.50485	SHexCer 18:1;O2/26:2;O
			262.253	262.252	2.43573	SHexCer 18:2;O2/26:1;O
			290.284	290.282	8.04586	SHexCer 20:2;O2/24:1;O
SHexCer 44:4;O3	930.634	6.6	264.269	264.267	7.81619	SHexCer 18:1;O2/26:3;O
Hex2Cer 34:1;O2	862.625	6.1	236.237	236.236	2.92952	Hex2Cer 16:1;O2/18:0
			264.269	264.27	-2.16272	Hex2Cer 18:1;O2/16:0
Hex2Cer 36:1;O2	890.656	8.9	264.269	264.269	1.29615	Hex2Cer 18:1;O2/18:0
Hex2Cer 38:1;O2	918.688	12.2	264.269	264.268	2.25353	Hex2Cer 18:1;O2/20:0
			292.3	292.298	6.29818	Hex2Cer 20:1;O2/18:0
Hex2Cer 36:2;O2	888.641	6	264.269	264.269	0.738276	Hex2Cer 18:1;O2/18:1
			262.253	262.252	3.38328	Hex2Cer 18:2;O2/18:0
Hex2Cer 42:2;O2	972.735	16.2	264.269	264.269	1.87232	Hex2Cer 18:1;O2/24:1
Hex2Cer 42:2;O3	988.73	15.8	264.269	264.267	6.15825	Hex2Cer 18:1;O2/24:1;O
Hex2Cer 42:1;O2	974.75	18	284.295	284.296	-2.88227	Hex2Cer 18:0;O2/24:1
