# Supplementary material for: Illuminating the dark space of neutral glycosphingolipidome by selective enrichment and profiling at multi-structural levels
Source: Nat Commun. 2024 Jul 4;15:5627. doi: 10.1038/s41467-024-50014-8 (PMC11224418; doi:10.1038/s41467-024-50014-8)
Supplement: Supplementary file 7 — Supplementary Data 4 [file 41467_2024_50014_MOESM7_ESM.xlsx]

## Sheet: Supplementary Data 4
Supplementary Data 4 157 GSL structures identified at C=C & 2OH location level in porcine brain and the %relative compositions of C=C location isomers in GSLs with monounsaturated N-acyl chain
GSL strutures at chain composition level	[PBM+H]+, m/z	PB derivatization on LCB moiety		PB derivatization on N-acyl moiety		GSL structures at C=C & 2OH location level (Assuming trans C-4 C=C in SPH)	Rel. %
		R.T., min	diagnostic ions, m/z (LCB)	R.T., min	diagnostic ions, m/z (N-acyl)
HexCer 18:0;O2/22:1	905.5			17.7-18.7	204.17,328.26;	HexCer 18:0;O2/22:1(n-7)	0.68
					232.21,300.23;	HexCer 18:0;O2/22:1(n-9)	0.32
HexCer 18:0;O2/24:1	933.5			23.5-24.5	204.17,356.29;	HexCer 18:0;O2/24:1(n-7)	0.057
					232.21,328.26;	HexCer 18:0;O2/24:1(n-9)	0.914
					246.22,314.24;	HexCer 18:0;O2/24:1(n-10)	0.029
HexCer 18:0;O2/24:2	931.5			19-20.5	190.16,368.29, 230.19,328.26;	HexCer 18:0;O2/24:2(n-6,9)
HexCer 18:0;O3/24:1	949.5			18-20	204.17,356.29;	HexCer 18:0;O3/24:1(n-7)	0.14
					232.21,328.26;	HexCer 18:0;O3/24:1(n-9)	0.86
HexCer 18:1;O2/18:1	847.5			8-9	232.21,244.17	HexCer 18:1(n-14);O2/18:1(n-9)
HexCer 18:2;O2/18:0	847.5	7.5-8.5	162.13, 222.19, 311.25			HexCer 18:2(n-4,14);O2/18:0
HexCer 18:1;O2/20:1	875.5			10.5-11.5	204.17,300.23;	HexCer 18:1(n-14);O2/20:1(n-7)
HexCer 18:2;O2/20:0	875.5	11.5-12.5	162.13, 222.19, 311.25			HexCer 18:2(n-4,14);O2/20:0
HexCer 18:1;O2/22:1	903.5			15-16.5	204.17,328.26;	HexCer 18:1(n-14);O2/22:1(n-7)	0.79
					232.21,300.23;	HexCer 18:1(n-14);O2/22:1(n-9)	0.21
HexCer 18:2;O2/22:0	903.5	18-19	162.13, 222.19, 311.25			HexCer 18:2(n-4,14);O2/22:0
HexCer 18:1;O2/23:1	917.5			18.5-20	204.17,342.27;	HexCer 18:1(n-14);O2/23:1(n-7)	0.31
					218.19,328.26;	HexCer 18:1(n-14);O2/23:1(n-8)	0.44
					232.21,314.24;	HexCer 18:1(n-14);O2/23:1(n-9)	0.25
HexCer 18:2;O2;/23:0	917.5	21-22	162.13, 222.19, 311.25			HexCer 18:2(n-4,14);O2/23:0
HexCer 18:1;O2/24:1	931.5			22-23	204.17,356.29;	HexCer 18:1(n-14);O2/24:1(n-7)	0.082
					232.21,328.26;	HexCer 18:1(n-14);O2/24:1(n-9)	0.888
					246.22,314.24;	HexCer 18:1(n-14);O2/24:1(n-10)	0.031
HexCer 18:2;O2/24:0	931.5	24.5-26.5	162.13, 222.19, 311.25			HexCer 18:2(n-4,14)/24:0
HexCer 18:1;O2/25:1	945.5			25-26.5	204.17,370.30;	HexCer 18:1(n-14);O2/25:1(n-7)	0.13
					218.19,356.29;	HexCer 18:1(n-14);O2/25:1(n-8)	0.06
					232.21,342.27;	HexCer 18:1(n-14);O2/25:1(n-9)	0.7
					246.22,328.26;	HexCer 18:1(n-14);O2/25:1(n-10)	0.11
HexCer 18:2;O2/25:0	945.75	28-29.5	162.13, 222.19, 311.25			HexCer 18:2(n-4,14);O2/25:0
HexCer 18:1;O2/26:1	959.5			29-30	204.17,384.29;	HexCer 18:1;O2/26:1(n-7)	0.225
					232.21,356.29;	HexCer 18:1;O2/26:1(n-9)	0.543
					246.22,342.27;	HexCer 18:1(n-14);O2/26:1(n-10)	0.232
HexCer 18:2;O2/26:0	959.5	32-33	162.13, 222.19, 311.25			HexCer 18:2(n-4,14);O2/26:0
HexCer 20:1;O2/24:1	959.5			29-30	232.21,328.26;	HexCer 20:1(n-16);O2/24:1(n-9)
HexCer 18:1;O2/22:2	901.5			11.5-13	190.16,340.26, 230.19,300.23	HexCer 18:1(n-14);O2/22:2(n-6,9)
HexCer 18:2;O2/22:1	901.5	11.5-13	162.13, 222.19, 311.25	10.5-12	204.17,328.26;	HexCer 18:2(n-4,14);O2/22:1(n-7)
HexCer 18:1;O2/24:2	929.5			16-18	190.16,368.29, 230.19,328.26;	HexCer 18:1(n-14);O2/24:2(n-6,9)
					232.21,326.24, 272.24,286.21;	HexCer 18:1(n-14);O2/24:2(n-9,12)
HexCer 18:2;O2/24:1	929.5	17.5-19	162.13, 222.19, 311.25	17-18	204.17,356.29;	HexCer 18:2(n-4,14);O2/24:1(n-7)
					232.21,328.26;	HexCer 18:2(n-4,14);O2/24:1(n-9)
					246.22,314.24;	HexCer 18:2(n-4,14);O2/24:1(n-10)
HexCer 18:1;O2/25:2	943.5			19-21.5	190.16,382.30, 230.19,342.27;	HexCer 18:1(n-14);O2/25:2(n-6,9)
					232.21,340.26, 272.24,300.23;	HexCer 18:1(n-14);O2/25:2(n-9,12)
HexCer 18:2;O2/25:1	943.5	21-22.5	162.13, 222.19, 311.25	19-21.5	204.17,370.30;	HexCer 18:2(n-4,14);O2/25:1(n-7)
					232.21,342.27;	HexCer 18:2(n-4,14);O2/25:1(n-9)
HexCer 18:1;O2/26:2	957.5			22-25	190.16,396.32, 230.19,356.29;	HexCer 18:1(n-14);O2/26:2(n-6,9)
					204.17,382.30, 244.21,342.27;	HexCer 18:1(n-14);O2/26:2(n-7,10)
					232.21,354.27, 272.24,314.24;	HexCer 18:1(n-14);O2/26:2(n-9,12)
HexCer 18:2;O2/26:1	957.5	24-26	162.13, 222.19, 311.25	22-25	204.17,384.32;	HexCer 18:2(n-4,14);O2/26:1(n-7)
					232.21,356.29;	HexCer 18:2(n-4,14);O2/26:1(n-9)
					246.22,342.27;	HexCer 18:2(n-4,14);O2/26:1(n-10)
HexCer 18:1;O2/24:3	927.5			13-14	190.16,366.27, 230.19,326.24, 270.22,286.21	HexCer 18:1(n-14);O2/24:3(n-6,9,12)
HexCer 18:2;O2/24:2	927.5	13.5-14.5	162.13, 222.19, 311.25	13-14	190.16,368.29, 230.19,328.26	HexCer 18:2(n-4,14);O2/24:2(n-6,9)
					232.21,326.24, 272.24,286.21	HexCer 18:2(n-4,14);O2/24:2(n-9,12)
HexCer 18:1;O2/26:3	955.5			18-20	190.16,394.30, 230.19,354.27, 270.22 314.24;	HexCer 18:1(n-14);O2/26:3(n-6,9,12)
					204.17,380.29,244.21,340.26,284.25,300.23,	HexCer 18:1(n-14);O2/26:3(n-7,10,13)
					232.21,352.26, 272.24,312.23, 312.267, 272.20	HexCer 18:1(n-14);O2/26:3(n-9,12,15)
HexCer 18:0;O2/22:1;O	921.5			16-18	204.17,316.26;	HexCer 18:0;O2/22:1(n-7) ;2OH	0.71
					232.21,288.23;	HexCer 18:0;O2/22:1(n-9) ;2OH	0.29
HexCer 18:0;O2/24:1;O	949.5			23-25	204.17,344.29;	HexCer 18:0;O2/24:1(n-7) ;2OH	0.08
					232.21,316.26;	HexCer 18:0;O2/24:1(n-9) ;2OH	0.8
					274.25,274.21;	HexCer 18:0;O2/24:1(n-12) ;2OH	0.12
HexCer 18:2;O2/18:0;O	863.5	7-7.8	162.13, 222.19, 311.25			HexCer 18:2(n-4,14);O2/18:0;O
HexCer 18:1;O2/20:1;O	891.5			9.5-10.5	204.17, 288.23;	HexCer 18:1(n-14);O2/18:1(n-7);2OH
HexCer 18:2;O2/20:0;O	891.5	10.5-11.5	162.13, 222.19, 311.25			HexCer 18:2(n-4,14);O2/20:0;O
HexCer 18:1;O2/22:1;O	919.5			14-16	204.17,316.26;	HexCer 18:1(n-14);O2/22:1(n-7) ;2OH	0.693
					232.21,288.23;	HexCer 18:1(n-14);O2/22:1(n-9) ;2OH	0.257
					246.22,274.21;	HexCer 18:1(n-14);O2/22:1(n-10);2OH	0.049
HexCer 18:2;O2/22:0;O	919.5	16-17	162.13, 222.19, 311.25			HexCer 18:2(n-4,14);O2/22:0;O
HexCer 18:1;O2/23:1;O	933.5			17-18	204.17,330.27;	HexCer 18:1(n-14);O2/23:1(n-7) ;2OH	0.28
					218.19,316.26;	HexCer 18:1(n-14);O2/23:1(n-8) ;2OH	0.42
					232.21,302.24;	HexCer 18:1(n-14);O2/23:1(n-9) ;2OH	0.3
HexCer 18:2;O2/23:0;O	933.5	19.5-20.5	162.13, 222.19, 311.25			HexCer 18:2(n-4,14);O2/23:0;O
HexCer 18:1;O2/24:1;O	947.5			20-22.5	204.17,344.29;	HexCer 18:1(n-14);O2/24:1(n-7) ;2OH	0.121
					232.21,316.26;	HexCer 18:1(n-14);O2/24:1(n-9) ;2OH	0.8
					246.22,302.24;	HexCer 18:1(n-14);O2/24:1(n-10) ;2OH	0.03
					274,25, 274,21;	HexCer 18:1(n-14);O2/24:1(n-12) ,2OH	0.048
HexCer 18:2;O2/24:0;O	947.5	23-24	162.13, 222.19, 311.25			HexCer 18:2(n-4,14);O2/24:0;O
HexCer 18:1;O2/25:1;O	961.5			23-25	204.17,358.30;	HexCer 18:1(n-14);O2/25:1(n-7) ;2OH	0.21
					218.19,344.29;	HexCer 18:1(n-14);O2/25:1(n-8) ;2OH	0.08
					232.21,330.27;	HexCer 18:1(n-14);O2/25:1(n-9) ;2OH	0.59
					246.22,316.26;	HexCer 18:1(n-14);O2/25:1(n-10) ;2OH	0.12
HexCer 18:2;O2/25:0;O	961.5	26.5-28	162.13, 222.19, 311.25			HexCer 18:2(n-4,14);O2/25:0;O
HexCer 18:1;O2/26:1;O	975.5			27-28.5	204.17,372.29;	HexCer 18:1(n-14);O2/26:1(n-7) ;2OH	0.34
					232.21,344.29;	HexCer 18:1(n-14);O2/26:1(n-9) ;2OH	0.55
					246.22,330.27;	HexCer 18:1(n-14);O2/26:1(n-10) ;2OH	0.11
HexCer 18:2;O2/26:0;O	975.5	30-31.5	162.13, 222.19, 311.25			HexCer 18:2(n-4,14);O2/26:0;O
HexCer 20:1;O2/24:1;O	975.5			27-28.5	232.21,316.26;	HexCer 20:1(n-16);O2/24:1(n-9) ;2OH
HexCer 18:1;O2/22:2;O	917.5			10.5-11.5	190.16,314.24, 230.19,288.23	HexCer 18:1(n-14);O2/22:2(n-6,9) ;2OH
HexCer 18:2;O2/22:1;O	917.5	10.5-12	162.13, 222.19, 311.25	9.5-11.5	204.17,316.26;	HexCer 18:2(n-4,14);O2/22:1(n-7) ;2OH
HexCer 18:2;O2/23:1;O	931.5	13-14	162.13, 222.19, 311.25	11.5-13	204.17,330.27;	HexCer 18:2(n-4,14);O2/23:1(n-7) ;2OH
HexCer 18:1;O2/24:2;O	945.5			14-17	190.16,356.29, 230.19,316.26;	HexCer 18:1(n-14);O2/24:2(n-6,9) ;2OH
					204.17,342.27, 244.21,302.24;	HexCer 18:1(n-14);O2/24:2(n-7,10) ;2OH
					232.21,314.24, 272.24,274.21;	HexCer 18:1(n-14);O2/24:2(n-9,12) ;2OH
HexCer 18:2;O2/24:1;O	945.5	16-18	162.13, 222.19, 311.25	14-17	204.17,344.29;	HexCer 18:2(n-4,14);O2/24:1(n-7) ;2OH
					232.21,316.26;	HexCer 18:2(n-4,14);O2/24:1(n-9) ;2OH
HexCer 18:1;O2/25:2;O	959.5			17-19	190.16,370.30, 230.19,330.27;	HexCer 18:1(n-14);O2/25:2(n-6,9) ,2OH
HexCer 18:2;O2/25:1;O	959.5	19-21	162.13, 222.19, 311.25	17-19	204.17,358.30;	HexCer 18:2(n-4,14);O2/25:1(n-7) ;2OH
					218.19,344.29;	HexCer 18:2(n-4,14);O2/25:1(n-8) ;2OH
					232.21,330.27;	HexCer 18:2(n-4,14);O2/25:1(n-9) ;2OH
HexCer 18:1;O2/26:2;O	973.5			20-23.5	190.16,384.32, 230.19,344.29;	HexCer 18:1(n-14);O2/26:2(n-6,9) ;2OH
					204.17,370.30, 244.21,330.27;	HexCer 18:1(n-14);O2/26:2(n-7,10) ;2OH
					232.21,342.27, 272.24,302.24;	HexCer 18:1(n-14);O2/26:2(n-9,12) ;2OH
HexCer 18:2;O2/26:1;O	973.5	22-25	162.13, 222.19, 311.25	20-23.5	204.17,372.32;	HexCer 18:2(n-4,14);O2/26:1(n-7) ;2OH
					232.21,344.29;	HexCer 18:2(n-4,14);O2/26:1(n-9) ;2OH
					246.22,330.27;	HexCer 18:2(n-4,14);O2/26:1(n-10) ;2OH
HexCer 18:1;O2/24:3;O	943.5			10.5-13	190.16,354.27, 230.19,314.24, 270.22,274.21	HexCer 18:1(n-14);O2/24:3(n-6,9,12) ;2OH
HexCer 18:2;O2/24:2;O	943.5	10.5-13	162.13, 222.19, 311.25	10.5-13	190.16,356.29, 230.19,316.26	HexCer 18:2(n-4,14);O2/24:2(n-6,9) ;2OH
HexCer 18:1;O2/26:3;O	971.5			17.5-19	190.16,382.30, 230.19,342.27, 270.22 302.24;	HexCer 18:1(n-14);O2/26:3(n-6,9,12) ;2OH
					232.21,340.26, 272.24,300.23, 312.267, 260.20	HexCer 18:1(n-14);O2/26:3(n-9,12,15) ;2OH
HexCer 18:1;O2/26:4;O	969.5			13-15	190.16,380.29, 230.19,340.26, 270.22,300.23, 310.25,250.20	HexCer 18:1(n-14);O2/26:4(n-6,9,12,15) ;2OH
SHexCer 18:0;O2/22:1	985.5			7.5-8.5	204.17,328.26;	SHexCer 18:0;O2/22:1(n-7)	0.7
					232.21,300.23;	SHexCer 18:0;O2/22:1(n-9)	0.3
SHexCer 18:0;O2/24:1	1013.5			14-15	204.17,356.29;	SHexCer 18:0;O2/24:1(n-7)	0.098
					232.21,328.26;	SHexCer 18:0;O2/24:1(n-9)	0.902
SHexCer 18:0;O3/24:1	1029.5			8-9	232.21,328.26;	SHexCer 18:0;O3/24:1(n-9)
SHexCer 18:2;O2/18:0	927.5	3-4	162.13, 222.19, 311.25			SHexCer 18:2(n-4,14);O2/18:0
SHexCer 18:1;O2/20:1	955.5			5.5-6.5	204.17,300.23;	SHexCer 18:1;O2/20:1(n-7)
SHexCer 18:2;O2/20:0	955.5	6-7	162.13, 222.19, 311.25			SHexCer 18:2(n-4,14);O2/20:0
SHexCer 18:1;O2/22:1	983.5			7.5-8.5	204.17,328.26;	SHexCer 18:1(n-14);O2/22:1(n-7)	0.76
					232.21,300.23;	SHexCer 18:1(n-14);O2/22:1(n-9)	0.24
SHexCer 18:2;O2/22:0	983.5	8-9	162.13, 222.19, 311.25			SHexCer 18:2(n-4,14)/22:0
SHexCer 18:1;O2/23:1	997.5			8.5-9.5	204.17,342.27;	SHexCer 18:1(n-14);O2/23:1(n-7)	0.348
					218.19,328.26;	SHexCer 18:1(n-14);O2/23:1(n-8)	0.467
					232.21,314.24;	SHexCer 18:1(n-14);O2/23:1(n-9)	0.229
SHexCer 18:2;O2/23:0	997.5	9-10	162.13, 222.19, 311.25			SHexCer 18:2(n-4,14);O2/23:0
SHexCer 18:1;O2/24:1	1011.5			9.5-10.5	204.17,356.29;	SHexCer 18:1(n-14);O2/24:1(n-7)	0.104
					232.21,328.26;	SHexCer 18:1(n-14);O2/24:1(n-9)	0.87
					246.22,314.24;	SHexCer 18:1(n-14);O2/24:1(n-10)	0.026
SHexCer 18:2;O2/24:0	1011.5	11.5-12.5	162.13, 222.19, 311.25			SHexCer 18:2(n-4,14);O2/24:0
SHexCer 18:1;O2/25:1	1025.5			11.5-12.5	204.17,370.30;	SHexCer 18:1(n-14);O2/25:1(n-7)	0.16
					218.19,356.29;	SHexCer 18:1(n-14);O2/25:1(n-8)	0.12
					232.21,342.27;	SHexCer 18:1(n-14);O2/25:1(n-9)	0.61
					246.22,328.26;	SHexCer 18:1(n-14);O2/25:1(n-10)	0.11
SHexCer 18:2;O2/25:0	1025.5	13.5-14.5	162.13, 222.19, 311.25			SHexCer 18:2(n-4,14);O2/25:0
SHexCer 18:1;O2/26:1	1039.5			14-15	204.17,384.29;	SHexCer 18:1(n-14);O2/26:1(n-7)	0.37
					232.21,356.29;	SHexCer 18:1(n-14);O2/26:1(n-9)	0.42
					246.22,342.27;	SHexCer 18:1(n-14);O2/26:1(n-10)	0.21
SHexCer 18:2;O2/24:1	1009.5	10-11.5	162.13, 222.19, 311.25	9.5-10.5	232.21,328.26;	SHexCer 18:2(n-4,14);O2/24:1(n-9)
SHexCer 18:2;O2/25:1	1023.5	12-13	162.13, 222.19, 311.25	11-12	232.21,342.27;	SHexCer 18:2(n-4,14);O2/25:1(n-9)
SHexCer 18:2;O2/26:1	1037.5	15-16	162.13, 222.19, 311.25	13-15	204.17,384.32;	SHexCer 18:2(n-4,14);O2/26:1(n-7)	0.48
					232.21,356.29;	SHexCer 18:2(n-4,14);O2/26:1(n-9)	0.52
SHexCer 18:0;O2/24:1;O	1029.5			12-13	232.21,316.26;	SHexCer 18:0;O2/24:1(n-9) ;2OH
SHexCer 18:1;O2/22:1;O	999.5			8-9	204.17,316.26;	SHexCer 18:1(n-14);O2/22:1(n-7) ;2OH	0.72
					232.21,288.23;	SHexCer 18:1(n-14);O2/22:1(n-9) ;2OH	0.28
SHexCer 18:2;O2/22:0;O	999.5	9-10	162.13, 222.19, 311.25			SHexCer 18:2(n-4,14);O2/22:0;O
SHexCer 18:1;O2/24:1;O	1027.5			12-13	204.17,344.29;	SHexCer 18:1(n-14);O2/24:1(n-7) ;2OH	0.164
					232.21,316.26;	SHexCer 18:1(n-14);O2/24:1(n-9) ;2OH	0.802
					274,25, 274,21;	SHexCer 18:1(n-14);O2/24:1(n-12) ;2OH	0.034
SHexCer 18:2;O2/24:0;O	1027.5	13-14	162.13, 222.19, 311.25			SHexCer 18:2(n-4,14);O2/24:0;O
SHexCer 18:1;O2/26:1;O	1055.5			17-18	204.17,372.29;	SHexCer 18:1(n-14);O2/26:1(n-7) ;2OH	0.41
					232.21,344.29;	SHexCer 18:1(n-14);O2/26:1(n-9) ;2OH	0.59
SHexCer 18:1;O2/24:2;O	1025.5			8.5-11	190.16,356.29, 230.19,316.26;	SHexCer 18:1(n-14);O2/24:2(n-6,9) ;2OH
					232.21,314.24, 272.24,274.21;	SHexCer 18:1(n-14);O2/24:2(n-9,12) ;2OH
SHexCer 18:2;O2/24:1;O	1025.5	7-8	162.13, 222.19, 311.25	7-9	204.17,344.29;	SHexCer 18:2(n-4,14);O2/24:1(n-7) ;2OH
					232.21,316.26;	SHexCer 18:2(n-4,14);O2/24:1(n-9) ;2OH
SHexCer 18:1;O2/26:3;O	1051.5			9-10.5	232.21,340.26, 272.24,300.23, 312.267, 260.20	SHexCer 18:1(n-14);O2/26:3(n-9,12,15) ;2OH
Hex2Cer 18:1;O2/24:1	1093.5			19-20	232.21,328.26;	Hex2Cer 18:1(n-14);O2/24:1(n-9)
68 monounsaturated GSLs with trans C-4 C=C in sphingosine
GSLs	[M+H]+, m/z	R.T., min	characteristic ions, m/z	GSL structures at C=C & 2OH location level (Assuming trans C-4 C=C in SPH)
HexCer 32:1;O2	672.541	4.5	264.269	HexCer 18:1(n-14);O2/14:0
HexCer 34:1;O2	700.572	6.7	264.269	HexCer 18:1(n-14);O2/16:0
			236.237	HexCer 16:1;O2(n-12)/18:0
HexCer 35:1;O2	714.588	8.2	250.253	HexCer 17:1;O2(n-13)/18:0
			264.269	HexCer 18:1(n-14);O2/17:0
			292.3	HexCer 20:1(n-16);O2/15:0
HexCer 36:1;O2	728.604	9.9	264.269	HexCer 18:1(n-14);O2/18:0
HexCer 37:1;O2	742.619	11.7	264.269	HexCer 18:1(n-14);O2/19:0
			278.284	HexCer 19:1;O2(n-15)/18:0
HexCer 38:1;O2	756.635	13.8	264.269	HexCer 18:1(n-14);O2/20:0
			292.3	HexCer 20:1(n-16);O2/17:0
HexCer 39:1;O2	770.65	16.3	236.237	HexCer 16:1;O2(n-12)/23:0
			250.253	HexCer 17:1;O2(n-13)/22:0
			264.269	HexCer 18:1(n-14);O2/21:0
HexCer 40:1;O2	784.666	18.9	264.269	HexCer 18:1(n-14);O2/22:0
HexCer 41:1;O2	798.682	21.5	264.269	HexCer 18:1(n-14);O2/23:0
			278.284	HexCer 19:1;O2(n-15)/22:0
HexCer 42:1;O2	812.697	24.2	264.269	HexCer 18:1(n-14);O2/24:0
			292.3	HexCer 20:1(n-16);O2/22:0
HexCer 43:1;O2	826.713	26.8	264.269	HexCer 18:1(n-14);O2/25:0
			278.284	HexCer 19:1;O2(n-15)/24:0
HexCer 44:1;O2	840.729	29.5	264.269	HexCer 18:1(n-14);O2/26:0
			292.3	HexCer 20:1(n-16);O2/24:0
HexCer 45:1;O2	854.744	32.2	264.269	HexCer 18:1(n-14);O2/27:0
			292.3	HexCer 20:1(n-16);O2/25:0
HexCer 46:1;O2	868.76	34.7	264.269	HexCer 18:1(n-14);O2/28:0
			292.3	HexCer 20:1(n-16);O2/26:0
HexCer 34:1;O3	716.567	6.1	236.237	HexCer 16:1;O2(n-12)/18:0;O
HexCer 36:1;O3	744.598	9.2	236.237	HexCer 16:1;O2(n-12)/20:0;O
			264.269	HexCer 18:1(n-14);O2/18:0;O
HexCer 37:1;O3	758.614	10.9	236.237	HexCer 16:1;O2(n-12)/21:0;O
			264.269	HexCer 18:1(n-14);O2/19:0;O
HexCer 38:1;O3	772.63	13.1	236.237	HexCer 16:1;O2(n-12)/22:0;O
			264.269	HexCer 18:1(n-14);O2/20:0;O
HexCer 40:1;O3	800.661	17.9	236.237	HexCer 16:1;O2(n-12)/24:0;O
			264.269	HexCer 18:1(n-14);O2/22:0;O
HexCer 41:1;O3	814.677	20.5	264.269	HexCer 18:1(n-14);O2/23:0;O
HexCer 42:1;O3	828.692	23	264.269	HexCer 18:1(n-14);O2/24:0;O
HexCer 43:1;O3	842.708	25.9	264.269	HexCer 18:1(n-14);O2/25:0;O
			278.284	HexCer 19:1;O2(n-15)/24:0;O
			292.3	HexCer 20:1(n-16);O2/23:0;O
HexCer 44:1;O3	856.724	28.4	264.269	HexCer 18:1(n-14);O2/26:0;O
			292.3	HexCer 20:1(n-16);O2/24:0;O
HexCer 45:1;O3	870.739	31	264.269	HexCer 18:1(n-14);O2/27:0;O
			278.284	HexCer 19:1;O2(n-15)/26:0;O
			292.3	HexCer 20:1(n-16);O2/25:0;O
HexCer 46:1;O3	884.755	33.6	264.269	HexCer 18:1(n-14);O2/28:0;O
			292.3	HexCer 20:1(n-16);O2/26:0;O
SHexCer 34:1;O2	780.529	3.1	264.269	SHexCer 18:1(n-14);O2/16:0
SHexCer 36:1;O2	808.56	4.5	264.269	SHexCer 18:1(n-14);O2/18:0
SHexCer 37:1;O2	822.576	5.6	264.269	SHexCer 18:1(n-14);O2/19:0
SHexCer 38:1;O2	836.592	6.6	264.269	SHexCer 18:1(n-14);O2/20:0
SHexCer 40:1;O2	864.623	9.3	264.269	SHexCer 18:1(n-14);O2/22:0
SHexCer 41:1;O2	878.639	10.8	264.269	SHexCer 18:1(n-14);O2/23:0
SHexCer 42:1;O2	892.654	12.5	264.269	SHexCer 18:1(n-14);O2/24:0
SHexCer 43:1;O2	906.67	14.5	264.269	SHexCer 18:1(n-14);O2/25:0
SHexCer 44:1;O2	920.686	15.6	264.269	SHexCer 18:1(n-14);O2/26:0
SHexCer 36:1;O3	824.555	4.3	264.269	SHexCer 18:1(n-14);O2/18:0;O
SHexCer 38:1;O3	852.587	6.3	264.269	SHexCer 18:1(n-14);O2/20:0;O
SHexCer 40:1;O3	880.618	8.8	264.269	SHexCer 18:1(n-14);O2/22:0;O
SHexCer 41:1;O3	894.634	10.5	264.269	SHexCer 18:1(n-14);O2/23:0;O
SHexCer 42:1;O3	908.649	12	264.269	SHexCer 18:1(n-14);O2/24:0;O
SHexCer 44:1;O3	936.68	15	264.269	SHexCer 18:1(n-14);O2/26:0;O
Hex2Cer 34:1;O2	862.625	6.1	236.237	Hex2Cer 16:1;O2(n-14)/18:0
			264.269	Hex2Cer 18:1(n-14);O2/16:0
Hex2Cer 36:1;O2	890.656	8.9	264.269	Hex2Cer 18:1(n-14);O2/18:0
Hex2Cer 38:1;O2	918.688	12.2	264.269	Hex2Cer 18:1(n-14);O2/20:0
			292.3	Hex2Cer 20:1;O2(n-14)/18:0
