# Supplementary material for: Illuminating the dark space of neutral glycosphingolipidome by selective enrichment and profiling at multi-structural levels
Source: Nat Commun. 2024 Jul 4;15:5627. doi: 10.1038/s41467-024-50014-8 (PMC11224418; doi:10.1038/s41467-024-50014-8)
Supplement: Supplementary file 8 — Supplementary Data 5 [file 41467_2024_50014_MOESM8_ESM.xlsx]

## Sheet: Supplementary Data 5
Supplementary Data 5 277 GSL stuctures identified at chain composition level in pooled human brain sample
GSLs	[M+H]+, m/z	R.T., min	Theoretical fragment ions, m/z	Found at Mass, m/z	Mass error (ppm)	GSL strutures at chain composition level
HexCer 35:0;O2	716.604	4.7	284.295	284.293	6.6832	HexCer 18:0;O2/17:0
HexCer 36:0;O2	730.619	11.2	284.295	284.294	3.79907	HexCer 18:0;O2/18:0
HexCer 38:0;O2	758.65	15.8	284.295	284.296	-3.76563	HexCer 18:0;O2/20:0
HexCer 40:0;O2	786.682	21	284.295	284.295	0.247645	HexCer 18:0;O2/22:0
HexCer 41:0;O2	800.697	23.7	284.295	284.295	-1.75095	HexCer 18:0;O2/23:0
HexCer 42:0;O2	814.713	26.5	284.295	284.295	1.21621	HexCer 18:0;O2/24:0
HexCer 43:0;O2	828.729	29	284.295	284.296	-4.61415	HexCer 18:0;O2/25:0
Hexcer 44:0;O2	842.744	31.9	284.295	284.293	7.46683	HexCer 18:0;O2/26:0
HexCer 36:1;O2	728.604	8.3	284.295	284.297	-6.0488	HexCer 18:0;O2/18:1
HexCer 40:1;O2	784.666	15.4	284.295	284.295	-1.0588	HexCer 18:0;O2/22:1
HexCer 41:1;O2	798.682	17.8	284.295	284.295	0.551272	HexCer 18:0;O2/23:1
HexCer 42:1;O2	812.697	20.5	284.295	284.296	-3.42341	HexCer 18:0;O2/24:1
Hexcer 43:1;O2	826.713	22.9	284.295	284.294	3.16253	HexCer 18:0;O2/25:1
Hexcer 44:1;O2	840.729	25.6	284.295	284.294	5.12249	HexCer 18:0;O2/26:1
HexCer 46:1;O2	868.76	31	284.295	284.294	5.02007	HexCer 18:0;O2/28:1
HexCer 42:2;O2	810.682	15.5	284.295	284.294	2.82565	HexCer 18:0;O2/24:2
HexCer 44:2;O2	838.713	20.5	284.295	284.294	4.36112	HexCer 18:0;O2/26:2
HexCer 40:0;O3	802.677	20.2	284.295	284.294	3.75803	HexCer 18:0;O2/22:0;O
HexCer 41:0;O3	816.692	23	284.295	284.295	1.29749	HexCer 18:0;O2/23:0;O
HexCer 42:0;O3	830.708	25.5	284.295	284.295	-1.67836	HexCer 18:0;O2/24:0;O
HexCer 43:0;O3	844.724	28.5	284.295	284.293	5.46531	HexCer 18:0;O2/25:0;O
HexCer 44:0;O3	858.739	30.9	284.295	284.295	0.0570242	HexCer 18:0;O2/26:0;O
HexCer 40:1;O3	800.661	14.5	284.295	284.293	7.06589	HexCer 18:0;O2/22:1;O
HexCer 41:1;O3	814.677	16.9	284.295	284.293	6.87452	HexCer 18:0;O2/23:1;O
HexCer 42:1;O3	828.692	19.5	284.295	284.295	-0.974444	HexCer 18:0;O2/24:1;O
HexCer 43:1;O3	842.708	22.1	284.295	284.294	3.55504	HexCer 18:0;O2/25:1;O
HexCer 44:1;O3	856.724	24.8	284.295	284.295	0.223612	HexCer 18:0;O2/26:1;O
HexCer 46:1;O3	884.755	30.2	284.295	284.295	-0.0522281	HexCer 18:0;O2/28:1;O
HexCer 42:2;O3	826.677	14.7	284.295	284.294	3.99892	HexCer 18:0;O2/24:2;O
HexCer 44:2;O3	854.708	19.4	284.295	284.293	6.70818	HexCer 18:0;O2/26:2;O
HexCer 40:0;O3	802.677	16.3	300.29	300.29	-1.02937	HexCer 18:0;O3/22,0
HexCer 41:0;O3	816.692	19.6	300.29	300.291	-4.45782	HexCer 18:0;O3/23,0
HexCer 42:0;O3	830.708	21.5	300.29	300.291	-4.85063	HexCer 18:0;O3/24:0
HexCer 43:0;O3	844.723	25.4	300.29	300.289	2.26107	HexCer 18:0;O3/25:0
HexCer 44:0;O3	858.738	28.3	300.29	300.292	-6.19025	HexCer 18:0;O3/26:0
HexCer 42:1;O3	828.692	15.9	300.29	300.29	-0.833883	HexCer 18:0;O3/24:1
HexCer 43:1;O3	842.708	18.3	300.29	300.291	-2.58509	HexCer 18:0;O3/25:1
HexCer 44:1;O3	856.724	20.8	300.29	300.29	1.56571	HexCer 18:0;O3/26:1
HexCer 32:1;O2	672.541	4.5	250.253	250.254	-2.78912	HexCer 17:1;O2/15:0
			264.269	264.268	4.14287	HexCer 18:1;O2/14:0
HexCer 34:1;O2	700.572	6.7	236.237	236.239	-6.51913	HexCer 16:1;O2/18:0
			264.269	264.27	-2.60642	HexCer 18:1;O2/16:0
			278.284	278.283	1.8047	HexCer 19:1;O2/15:0
HexCer 35:1;O2	714.588	8.2	250.253	250.253	1.47825	HexCer 17:1;O2/18:0
			264.269	264.27	-3.70917	HexCer 18:1;O2/17:0
			292.3	292.301	-4.51563	HexCer 20:1;O2/15:0
HexCer 36:1;O2	728.604	9.9	264.269	264.268	2.02292	HexCer 18:1;O2/18:0
HexCer 37:1;O2	742.619	11.7	264.269	264.27	-3.47021	HexCer 18:1;O2/19:0
			278.284	278.285	-3.25925	HexCer 19:1;O2/18:0
HexCer 38:1;O2	756.635	13.8	264.269	264.269	-1.4769	HexCer 18:1;O2/20:0
			292.3	292.3	0.177437	HexCer 20:1;O2/17:0
HexCer 39:1;O2	770.65	16.3	236.237	236.239	-8.75131	HexCer 16:1;O2/23:0
			250.253	250.252	3.63873	HexCer 17:1;O2/22:0
			264.269	264.269	-0.868817	HexCer 18:1;O2/21:0
HexCer 40:1;O2	784.666	18.9	264.269	264.269	-1.80002	HexCer 18:1;O2/22:0
HexCer 41:1;O2	798.682	21.5	264.269	264.269	-0.621611	HexCer 18:1;O2/23:0
HexCer 42:1;O2	812.697	24.2	264.269	264.268	3.47479	HexCer 18:1;O2/24:0
HexCer 43:1;O2	826.713	26.8	264.269	264.268	5.01615	HexCer 18:1;O2/25:0
HexCer 44:1;O2	840.729	29.5	264.269	264.268	2.43371	HexCer 18:1;O2/26:0
			292.3	292.3	0.0123917	HexCer 20:1;O2/24:0
HexCer 45:1;O2	854.744	32.2	264.269	264.268	2.28988	HexCer 18:1;O2/27:0
			278.284	278.285	-2.48791	HexCer 19:1;O2/26:0
			292.3	292.302	-5.75186	HexCer 20:1;O2/25:0
HexCer 46:1;O2	868.76	34.7	264.269	264.268	2.38696	HexCer 18:1;O2/28:0
			292.3	292.301	-4.32479	HexCer 20:1;O2/26:0
HexCer 36:2;O2	726.588	7	264.269	264.27	-2.53493	HexCer 18:1;O2/18:1
			262.253	262.253	-0.0800792	HexCer 18:2;O2/18:0
HexCer 38:2;O2	754.619	9.6	264.269	264.269	-0.767158	HexCer 18:1;O2/20:1
			262.253	262.252	2.43764	HexCer 18:2;O2/20:0
			290.284	290.283	3.1253	HexCer 20:2;O2/18:0
HexCer 39:2,O2	768.635	11.5	262.253	262.251	7.66155	HexCer 18:2;O2/21:0
HexCer 40:2;O2	782.65	13.6	236.237	236.237	0.128153	HexCer 16:1;O2/24:1
			264.269	264.269	-0.0155817	HexCer 18:1;O2/22:1
			262.253	262.253	0.620402	HexCer 18:2;O2/22:0
HexCer 41:2;O2	796.666	15.9	236.237	236.238	-4.04193	HexCer 16:1;O2/25:1
			250.253	250.252	3.53039	HexCer 17:1;O2/24:1
			264.269	264.269	-1.35005	HexCer 18:1;O2/23:1
			262.253	262.253	0.67689	HexCer 18:2;O2/23:0
HexCer 42:2;O2	810.682	18.6	264.269	264.268	5.17247	HexCer 18:1;O2/24:1
			262.253	262.252	4.25248	HexCer 18:2;O2/24:0
HexCer 43:2;O2	824.697	21.2	264.269	264.269	0.661608	HexCer 18:1;O2/25:1
			262.253	262.253	0.305727	HexCer 18:2;O2/25:0
HexCer 44:2;O2	838.713	23.8	264.269	264.268	5.44965	HexCer 18:1;O2/26:1
			292.3	292.298	6.08564	HexCer 20:1;O2/24:1
			262.253	262.252	5.21068	HexCer 18:2;O2/26:0
HexCer 45:2;O2	852.729	26.5	264.269	264.269	1.73789	HexCer 18:1;O2/27:1
			278.284	278.284	-1.63924	HexCer 19:1;O2/26:1
			292.3	292.299	2.59771	HexCer 20:1;O2/25:1
HexCer 46:2;O2	866.744	29.2	264.269	264.269	1.19121	HexCer 18:1;O2/28:1
			292.3	292.299	1.98916	HexCer 20:1;O2/26:1
HexCer 40:3;O2	780.635	9.9	264.269	264.269	-0.519322	HexCer 18:1;O2/22:2
			262.253	262.254	-2.30577	HexCer 18:2;O2/22:1
HexCer 41:3;O2	794.65	11.4	264.269	264.271	-5.79145	HexCer 18:1;O2/23:2
			262.253	262.252	2.16925	HexCer 18:2;O2/23:1
HexCer 42:3;O2	808.666	13.8	264.269	264.268	2.87263	HexCer 18:1;O2/24:2
			262.253	262.252	5.24787	HexCer 18:2;O2/24:1
HexCer 43:3;O2	822.682	16.1	264.269	264.269	-0.350534	HexCer 18:1;O2/25:2
			262.253	262.253	1.29987	HexCer 18:2;O2/25:1
HexCer 44:3;O2	836.697	18.6	264.269	264.27	-2.62393	HexCer 18:1;O2/26:2
			262.253	262.253	1.42958	HexCer 18:2;O2/26:1
HexCer 45:3;O2	850.713	21.2	264.269	264.269	-1.61487	HexCer 18:1;O2/27:2
			278.284	278.286	-7.59801	HexCer 19:1;O2/26:2
			262.253	262.252	3.22917	HexCer 18:2;O2/27:1
			276.269	276.268	3.8036	HexCer 19:2;O2/26:1
			290.284	290.285	-2.84457	HexCer 20:2;O2/25:1
HexCer 46:3;O2	864.729	23.7	264.269	264.269	1.61617	HexCer 18:1;O2/28:2
			292.3	292.299	3.38208	HexCer 20:1;O2/26:2
			262.253	262.253	1.45477	HexCer 18:2;O2/28:1
			290.284	290.283	4.08646	HexCer 20:2;O2/26:1
HexCer 42:4;O2	806.65	10.4	264.269	264.268	2.33056	HexCer 18:1;O2/24:3
			262.253	262.252	2.36304	HexCer 18:2;O2/24:2
HexCer 44:4;O2	834.682	14.4	264.269	264.269	1.05383	HexCer 18:1;O2/26:3
			262.253	262.253	-1.61934	HexCer 18:2;O2/26:2
HexCer 34:1;O3	716.567	6.1	236.237	236.239	-7.90768	HexCer 16:1;O2/18:0;O
			264.269	264.268	2.48768	HexCer 18:1;O2/16:0;O
HexCer 36:1;O3	744.598	9.2	264.269	264.269	-0.144329	HexCer 18:1;O2/18:0;O
HexCer 38:1;O3	772.63	13.1	236.237	236.238	-2.47001	HexCer 16:1;O2/22:0;O
			264.269	264.269	-0.259752	HexCer 18:1;O2/20:0;O
HexCer 40:1;O3	800.661	17.9	236.237	236.238	-5.32789	HexCer 16:1;O2/24:0;O
			264.269	264.269	-1.18337	HexCer 18:1;O2/22:0;O
HexCer 41:1;O3	814.677	20.5	264.269	264.268	4.65031	HexCer 18:1;O2/23:0;O
HexCer 42:1;O3	828.692	23	264.269	264.268	4.13775	HexCer 18:1;O2/24:0;O
HexCer 43:1;O3	842.708	25.9	264.269	264.268	2.42537	HexCer 18:1;O2/25:0;O
HexCer 44:1;O3	856.724	28.4	264.269	264.268	3.38219	HexCer 18:1;O2/26:0;O
			292.3	292.3	-1.40966	HexCer 20:1;O2/24:0;O
HexCer 45:1;O3	870.739	31	264.269	264.268	1.96712	HexCer 18:1;O2/27:0;O
			278.284	278.285	-4.0289	HexCer 19:1;O2/26:0;O
			292.3	292.3	-1.61184	HexCer 20:1;O2/25:0;O
HexCer 46:1;O3	884.755	33.6	264.269	264.269	-0.105896	HexCer 18:1;O2/28:0;O
			292.3	292.3	1.39373	HexCer 20:1;O2/26:0;O
HexCer 33:2;O3	700.536	1.5	264.269	264.269	-1.73155	HexCer 18:1;O2/15:1;O
HexCer 36:2;O3	742.583	6.3	262.253	262.253	1.73674	HexCer 18:2;O2/18:0;O
HexCer 38:2;O3	770.614	9.1	236.237	236.238	-3.44821	HexCer 16:1;O2/22:1;O
			264.269	264.269	-0.972031	HexCer 18:1;O2/20:1;O
			262.253	262.252	3.98153	HexCer 18:2;O2/20:0;O
			290.284	290.281	9.0596	HexCer 20:2;O2/18:0;O
HexCer 39:2;O3	784.629	11.4	236.237	236.239	-7.02812	HexCer 16:1;O2/23:1;O
			264.269	264.268	5.00325	HexCer 18:1;O2/21:1;OH
			262.253	262.253	-1.51184	HexCer 18:2;O2/21:0;O
HexCer 40:2;O3	798.645	12.6	236.237	236.239	-7.7012	HexCer 16:1;O2/24:1;O
			264.269	264.269	-0.683704	HexCer 18:1;O2/22:1;O
			262.253	262.253	0.55573	HexCer 18:2;O2/22:0;O
HexCer 41:2;O3	812.661	14.9	250.253	250.255	-6.7215	HexCer 17:1;O2/24:1;O
			264.269	264.269	0.507707	HexCer 18:1;O2/23:1;O
			262.253	262.253	-0.346709	HexCer 18:2;O2/23:0;O
HexCer 42:2;O3	826.677	17.4	264.269	264.268	4.50873	HexCer 18:1;O2/24:1;O
			262.253	262.253	-0.885667	HexCer 18:2;O2/24:0;O
			290.284	290.282	7.39733	HexCer 20:2;O2/22:0;O
HexCer 43:2;O3	840.692	20	264.269	264.268	2.96639	HexCer 18:1;O2/25:1;O
			262.253	262.252	2.04401	HexCer 18:2;O2/25:0;O
HexCer 44:2;O3	854.708	22.6	264.269	264.268	4.73228	HexCer 18:1;O2/26:1;O
			292.3	292.299	2.05672	HexCer 20:1;O2/24:1;O
			262.253	262.252	2.01081	HexCer 18:2;O2/26:0;O
			290.284	290.286	-5.96833	HexCer 20:2;O2;/24:0;O
HexCer 45:2;O3	868.724	25.2	264.269	264.269	0.18086	HexCer 18:1;O2/27:1;O
			278.284	278.285	-3.25461	HexCer 19:1;O2/26:1;O
			292.3	292.301	-3.13343	HexCer 20:1;O2/25:1;O
			290.284	290.286	-6.22485	HexCer 20:2;O2/25:0;O
HexCer 46:2;O3	882.739	28.2	264.269	264.269	0.4467	HexCer 18:1;O2/28:1;O
			292.3	292.299	3.69567	HexCer 20:1;O2/26:1;O
			320.331	320.33	2.90679	HexCer 22:1;O2/24:1;O
			290.284	290.284	-0.444173	HexCer 20:2;O2/26:0;O
HexCer 48:2;O3	910.771	32.9	264.269	264.268	3.46828	HexCer 18:1;O2/30:1;O
HexCer 40:3;O3	796.63	9.3	264.269	264.269	-1.56491	HexCer 18:1;O2/22:2;O
HexCer 41:3;O3	810.645	10.8	264.269	264.267	7.73221	HexCer 18:1;O2/23:2;O
HexCer 42:3;O3	824.661	12.8	264.269	264.27	-2.44283	HexCer 18:1;O2/24:2;O
			262.253	262.253	0.96958	HexCer 18:2;O2/24:1;O
HexCer 43:3;O3	838.677	15.1	264.269	264.268	4.04787	HexCer 18:1;O2/25:2;O
			262.253	262.252	3.31895	HexCer 18:2;O2/25:1;O
HexCer 44:3;O3	852.692	17.5	264.269	264.268	2.57776	HexCer 18:1;O2/26:2;O
			262.253	262.252	3.24462	HexCer 18:2;O2/26:1;O
			290.284	290.282	6.81257	HexCer 20:2;O2/24:1;O
HexCer 45:3;O3	866.708	19.7	264.269	264.27	-2.27825	HexCer 18:1;O2/27:2;O
			278.284	278.285	-2.88236	HexCer 19:1;O2/26:2;O
			262.253	262.252	2.97295	HexCer 18:2;O2/27:1;O
			276.269	276.268	4.41566	HexCer 19:2;O2/26:1;O
			290.284	290.286	-6.93007	HexCer 20:2;O2/25:1;O
HexCer 46:3;O3	880.724	22.9	264.269	264.269	0.707557	HexCer 18:1;O2/28:2;O
			292.3	292.3	0.818744	HexCer 20:1;O2/26:2;O
			262.253	262.254	-5.20999	HexCer 18:2;O2/28:1;O
			290.284	290.284	-1.29195	HexCer 20:2;O2/26:1;O
HexCer 42:4;O3	822.645	9.7	264.269	264.268	2.97103	HexCer 18:1;O2/24:3;O
			262.253	262.253	0.929311	HexCer 18:2;O2/24:2;O
HexCer 44:4;O3	850.677	13.1	262.253	262.251	6.96894	HexCer 18:2;O2/26:2;O
SHexCer 36:0;O2	810.576	5.3	284.295	284.294	3.21969	SHexCer 18:0;O2/18:0
SHexCer 41:0;O2	880.654	12.1	284.295	284.293	6.91766	SHexCer 18:0;O2/23:0
SHexCer 42:0;O2	894.67	14	284.295	284.294	4.42	SHexCer 18:0;O2/24:0
SHexCer 40:1;O2	864.623	7.5	284.295	284.293	6.91347	SHexCer 18:0;O2/22:1
SHexCer 42:1;O2	892.654	10.1	284.295	284.294	2.96667	SHexCer 18:0;O2/24:1
SHexCer 43:1;O2	906.67	11.7	284.295	284.295	-1.47267	SHexCer 18:0;O2/25:1
SHexCer 42:0;O3	910.665	13.4	284.295	284.293	6.7354	SHexCer 18:0;O2/24:0;O
SHexCer 34:1;O2	780.529	3.1	236.237	236.238	-5.32517	SHexCer 16:1;O2/18:0
			264.269	264.269	-0.696576	SHexCer 18:1;O2/16:0
SHexCer 36:1;O2	808.56	4.5	264.269	264.268	2.07508	SHexCer 18:1;O2/18:0
SHexCer 37:1;O2	822.576	5.6	264.269	264.268	2.8684	SHexCer 18:1;O2/19:0
SHexCer 38:1;O2	836.592	6.6	264.269	264.269	-1.62617	SHexCer 18:1;O2/20:0
SHexCer 39;1;O2	850.607	8.5	264.269	264.267	7.04689	SHexCer 18:1;O2/21:0
SHexCer 40:1;O2	864.623	9.3	264.269	264.268	1.97692	SHexCer 18:1;O2/22:0
SHexCer 41:1;O2	878.639	10.8	264.269	264.269	-0.488111	SHexCer 18:1;O2/23:0
SHexCer 42:1;O2	892.654	12.5	264.269	264.269	1.21499	SHexCer 18:1;O2/24:0
SHexCer 43:1;O2	906.67	14.5	264.269	264.269	1.09351	SHexCer 18:1;O2/25:0
SHexCer 44:1;O2	920.686	15.6	264.269	264.269	0.346478	SHexCer 18:1;O2/26:0
SHexCer 36:2;O2	806.545	3.3	264.269	264.269	-0.0970019	SHexCer 18:1;O2/18:1
			262.253	262.253	1.00364	SHexCer 18:2;O2/18:0
SHexCer 40:2;O2	862.607	6.6	264.269	264.269	-0.370631	SHexCer 18:1;O2/22:1
			262.253	262.253	0.837608	SHexCer 18:2;O2/22:0
SHexCer 41:2;O2	876.623	7.8	264.269	264.269	1.84601	SHexCer 18:1;O2/23:1
			262.253	262.252	4.07483	SHexCer 18:2;O2/23:0
SHexCer 42:2;O2	890.639	9.1	264.269	264.268	2.86149	SHexCer 18:1;O2/24:1
			250.253	250.251	7.33524	SHexCer 17:1;O2/25:1
			262.253	262.253	1.57833	SHexCer 18:2;O2/24:0
SHexCer 43:2;O2	904.654	10.5	264.269	264.269	1.2996	SHexCer 18:1;O2/25:1
			292.3	292.302	-6.41742	SHexCer 20:1;O2/23:1
			262.253	262.253	0.164498	SHexCer 18:2;O2/25:0
SHexCer 44:2;O2	918.67	11.5	264.269	264.269	-0.390788	SHexCer 18:1;O2/26:1
			262.253	262.251	5.80854	SHexCer 18:2;O2/26:0
SHexCer 46:2;O2	946.701	16.1	264.269	264.27	-2.15525	SHexCer 18:1;O2/28:1
			292.3	292.3	0.366055	SHexCer 20:1;O2/26:1
SHexCer 40:3;O2	860.592	4.7	262.253	262.252	2.64114	SHexCer 18:2;O2/22:1
SHexCer 42:3;O2	888.623	6.7	264.269	264.268	1.97248	SHexCer 18:1;O2/24:2
			262.253	262.252	2.171	SHexCer 18:2;O2/24:1
SHexCer 43:3;O2	902.639	7.8	264.269	264.268	3.36125	SHexCer 18:1;O2/25:2
			262.253	262.252	3.48805	SHexCer 18:2;O2/25:1
			290.284	290.287	-9.79947	SHexCer 20:2;O2/23:1
SHexCer 44:3;O2	916.654	9.2	264.269	264.269	1.2776	SHexCer 18:1;O2/26:2
			262.253	262.252	3.75762	SHexCer 18:2;O2/26:1
			290.284	290.286	-6.97901	SHexCer 20:2;O2/24:1
SHexCer 44:4;O2	914.639	7	264.269	264.269	0.972871	SHexCer 18:1;O2/26:3
			262.253	262.251	6.96224	SHexCer 18:2;O2/26:2
SHexCer 36:1;O3	824.555	4.3	264.269	264.268	2.6509	SHexCer 18:1;O2/18:0;O
SHexCer 40:1;O3	880.618	8.8	264.269	264.268	2.56817	SHexCer 18:1;O2/22:0;O
SHexCer 41:1;O3	894.634	10.5	264.269	264.269	1.01468	SHexCer 18:1;O2/23:0;O
SHexCer 42:1;O3	908.649	12	264.269	264.269	1.56728	SHexCer 18:1;O2/24:0;O
SHexCer 44:1;O3	936.68	15	264.269	264.27	-2.43409	SHexCer 18:1;O2/26:0;O
			292.3	292.301	-3.14873	SHexCer 20:1;O2/24:0;O
SHexCer 40:2;O3	878.602	6.1	236.237	236.238	-5.44874	SHexCer 16:1;O2/24:1;O
			264.269	264.269	-0.106782	SHexCer 18:1;O2/22:1;O
			262.253	262.252	3.61169	SHexCer 18:2;O2/22:0;O
SHexCer 42:2;O3	906.634	8.7	264.269	264.268	2.18023	SHexCer 18:1;O2/24:1;O
			262.253	262.253	1.07473	SHexCer 18:2;O2/24:0;O
SHexCer 43:2;O3	920.649	9.6	264.269	264.27	-2.70637	SHexCer 18:1;O2/25:1;O
SHexCer 44:2;O3	934.665	11	264.269	264.269	0.682983	SHexCer 18:1;O2/26:1;O
			292.3	292.299	5.02378	SHexCer 20:1;O2/24:1;O
SHexCer 42:3;O3	904.618	6.3	264.269	264.269	0.902327	SHexCer 18:1;O2/24:2;O
			262.253	262.252	2.97434	SHexCer 18:2;O2/24:1;O
SHexCer 44:3;O3	932.649	8.8	264.269	264.269	0.357668	SHexCer 18:1;O2/26:2;O
			262.253	262.254	-2.0837	SHexCer 18:2;O2/26:1;O
Hex2Cer 32:1;O2	834.605	4	236.237	236.238	-6.02565	Hex2Cer 16:1;O2/16:0
			264.269	264.27	-2.66317	Hex2Cer 18:1;O2/14:0
Hex2Cer 33:1;O2	848.615	5	236.237	236.239	-7.1532	Hex2Cer 16:1;O2/17:0
Hex2Cer 34:1;O2	862.625	6.1	236.237	236.238	-6.30903	Hex2Cer 16:1;O2/18:0
			264.269	264.27	-2.67554	Hex2Cer 18:1;O2/16:0
			250.253	250.255	-7.30305	Hex2Cer 17:1;O2/17:0
Hex2Cer 35:1;O2	876.635	7.2	250.253	250.252	3.65262	Hex2Cer 17:1;O2/18:0
			264.269	264.27	-2.18238	Hex2Cer 18:1;O2/17:0
Hex2Cer 36:1;O2	890.656	8.9	264.269	264.269	-1.03905	Hex2Cer 18:1;O2/18:0
Hex2Cer 37:1;O2	904.666	10.1	264.269	264.268	1.9762	Hex2Cer 18:1;O2/19:0
			292.3	292.301	-3.47162	Hex2Cer 20:1;O2/17:0
Hex2Cer 38:1;O2	918.688	11.8	264.269	264.27	-2.38678	Hex2Cer 18:1;O2/20:0
			292.3	292.298	7.00979	Hex2Cer 20:1;O2/18:0
Hex2Cer 39:1;O2	932.698	15.5	236.237	236.238	-3.10641	Hex2Cer 16:1;O2/19:0
			264.269	264.268	5.4838	Hex2Cer 18:1;O2/21:0
Hex2Cer 40:1;O2	946.708	17.6	264.269	264.27	-2.26437	Hex2Cer 18:1;O2/22:0
Hex2Cer 41:1;O2	960.718	20.5	264.269	264.269	-0.296506	Hex2Cer 18:1;O2/23:0
Hex2Cer 42:1;O2	974.75	23	264.269	264.269	-0.361661	Hex2Cer 18:1;O2/24:0
Hex2Cer 43:1;O2	988.76	26.1	264.269	264.269	-0.310003	Hex2Cer 18:1;O2/25:0
Hex2Cer 34:2;O2	860.621	4.2	262.253	262.254	-2.36165	Hex2Cer 18:2;O2/16:0
Hex2Cer 36:2;O2	888.641	6	264.269	264.268	2.73892	Hex2Cer 18:1;O2/18:1
			262.253	262.252	3.82842	Hex2Cer 18:2;O2/18:0
Hex2Cer 38:2;O2	916.661	8.7	264.269	264.269	0.823702	Hex2Cer 18:1;O2/20:1
			262.253	262.253	1.64664	Hex2Cer 18:2;O2/20:0
Hex2Cer 40:2;O2	944.681	12.5	264.269	264.269	-0.821293	Hex2Cer 18:1;O2/22:1
Hex2Cer 42:2;O2	972.735	16.2	264.269	264.269	-1.5217	Hex2Cer 18:1;O2/24:1
Hex2Cer 43:2;O2	986.691	20	264.269	264.269	-0.451743	Hex2Cer 18:1;O2/25:1
Hex2Cer 44:2;O2	1000.7	22	264.269	264.27	-2.289	Hex2Cer 18:1;O2/26:1
			292.3	292.299	2.35964	Hex2Cer 20:1;O2/24:1
Hex2Cer 42:1;O2	974.75	19	284.295	284.297	-5.63511	Hex2Cer 18:0;O2/24:1
