# Supplementary material for: Illuminating the dark space of neutral glycosphingolipidome by selective enrichment and profiling at multi-structural levels
Source: Nat Commun. 2024 Jul 4;15:5627. doi: 10.1038/s41467-024-50014-8 (PMC11224418; doi:10.1038/s41467-024-50014-8)
Supplement: Supplementary file 10 — Supplementary Data 7 [file 41467_2024_50014_MOESM10_ESM.xlsx]

## Sheet: Supplementary Data 7
	SWATH windows utilized for the analysis of chain compositions in porcine brain GSLs				SWATH windows utilized for the analysis of chain compositions in human brain GSLs				#1: SWATH windows utilized for the analysis of C=C location in porcine brain GSLs				#2: SWATH windows utilized for the analysis of C=C location in porcine brain GSLs				#3: SWATH windows utilized for theanalysis of C=C location in porcine brain GSLs				#1: SWATH windows utilized for the analysis of C=C location in pooled human brain GSLs				#2: SWATH windows utilized for the analysis of C=C location in pooled human brain GSLs				#3: SWATH windows utilized for the analysis of C=C location in pooled human brain GSLs				SWATH windows utilized for the analysis of C=C location in individual human brain GSLs				SWATH windows utilized for the analysis of C=C location in individual human brain FAs
	precursor ion start mass	precursor ion stop mass	collision energy		precursor ion start mass	precursor ion stop mass	collision energy		precursor ion start mass	precursor ion stop mass	collision energy		precursor ion start mass	precursor ion stop mass	collision energy		precursor ion start mass	precursor ion stop mass	collision energy		precursor ion start mass	precursor ion stop mass	collision energy		precursor ion start mass	precursor ion stop mass	collision energy		precursor ion start mass	precursor ion stop mass	collision energy		precursor ion start mass	precursor ion stop mass	collision energy		precursor ion start mass	precursor ion stop mass	collision energy
	672	673	34		672	673	34		891	892	65		973	974	70		949	950	65		847	848	65		973	974	75		1001	1002	80		903	904	70		348	349	25
IS	686	687	35		686	687	35		889	890	65		975	976	70		955	956	65		863	864	65		975	976	75		1005	1006	80		917	918	72		376	377	25
	700	701	36		700	701	36		875	876	65		977	978	70		957	958	65		875	876	65		983	984	75		1031	1032	80		931	932	73		390	391	25
	714	715	37		714	715	37		863	864	65		981	982	70		959	960	65		901	902	70		985	986	75		1035	1036	80		945	946	75		404	405	25
	716	717	38		716	717	38		849	850	60		983	984	70		961	962	65		903	904	70		987	988	75		1053	1054	85		959	960	76		402	403	25
	726	727	39		726	727	39		847	848	60		985	986	70		963	964	65		905	906	70		989	990	75		1065	1066	85		919	920	73		400	401	25
	728	729	39		728	729	39		837	838	60		987	988	70		969	970	65		921	922	70		997	998	75		1107	1108	85		933	934	73		418	419	25
	730	731	39		730	731	39		821	822	60		989	990	70		971	972	65		927	928	70		999	1000	75		1121	1122	85		947	948	75		432	433	25
	742	743	40		742	743	40		901	902	70		991	992	70		973	974	65		929	930	70		1003	1004	80		971	972	75		961	962	76		430	431	25
	744	745	40		744	745	40		893	894	70		997	998	70		921	922	65		931	932	70		1009	1010	80		981	982	75		975	976	77		428	429	25
	754	755	41		754	755	41		903	904	70		999	1000	70		927	928	65		933	934	70		1011	1012	80		935	936	75		949	950	75		426	427	25
	756	757	41		756	757	41		905	906	70		1001	1002	75		929	930	65		943	944	70		1013	1014	80		821	822	75		997	998	79		424	425	25
	758	759	41		758	759	41		915	916	70		1027	1028	75		931	932	65		945	946	70		1023	1024	80		849	850	75		1011	1012	82		460	461	25
	768	769	42		768	769	42		917	918	70		1025	1026	75		933	934	65		917	918	70		1025	1026	80		889	890	75		1025	1026	82		458	459	25
	770	771	42		770	771	42		919	920	70		1023	1024	75		935	936	65		919	920	70		1027	1028	80		891	892	75		1039	1040	84		456	457	25
	780	781	42		772	773	42		1098	1099	75		1053	1054	75		941	942	65		947	948	75		1029	1030	80		915	916	75		1027	1028	83		454	455	25
	782	783	43		780	781	43		1067	1068	75		1055	1056	75		943	944	65		949	950	75		1037	1038	80						1041	1042	84		452	453	25
	784	785	43		782	783	43		1065	1066	75		1057	1058	75		945	946	65		955	956	75		1039	1040	80						1055	1056	85		450	451	25
	786	787	43		784	785	43		1029	1030	75		1003	1004	75		947	948	65		957	958	75		1041	1042	80						1013	1014	81		488	489	25
	794	795	44		786	787	44		1031	1032	75		1015	1016	75		1005	1006	75		959	960	75		1055	1056	85						973	974	77		482	483	25
	796	797	44		794	795	44		1035	1036	75		1017	1018	75		1009	1010	75		961	962	75		1067	1068	85						987	988	78		480	481	25
	798	799	44		798	799	44		1037	1038	75		1041	1042	75		1011	1012	75		963	964	75		1093	1094	85						989	990	79		478	479	25
	800	801	44		800	801	44		1039	1040	75		1051	1052	75		1013	1014	75														1003	1004	80		398	399	25
	802	803	44		802	803	44																										1067	1068	86
	806	807	45		806	807	45																										1093	1094	85
	808	809	45		808	809	45
	810	811	45		810	811	45
	812	813	45		812	813	45
	814	815	45		814	815	45
	816	817	45		816	817	45
	822	823	46		822	823	46
	824	825	46		824	825	46
	826	827	46		826	827	46
	828	829	46		828	829	46
	830	831	46		830	831	46
	834	835	46		834	835	46
	836	837	47		836	837	47
	838	839	47		838	839	47
	840	841	47		840	841	47
	842	843	47		842	843	47
	844	845	47		844	845	47
	848	849	47		848	849	47
	850	851	47		850	851	47
	852	853	48		852	853	48
	854	855	48		854	855	48
	856	857	48		856	857	48
	858	859	48		858	859	48
	860	861	48		860	861	48
	862	863	48		862	863	48
	864	865	48		864	865	48
	866	867	49		866	867	49
	868	869	49		868	869	49
	870	871	49		870	871	49
	878	879	49		876	877	49
	880	881	49		878	879	49
	882	883	50		880	881	50
	884	885	50		882	883	50
	888	889	50		884	885	50
	890	891	50		888	889	50
	892	893	50		890	891	50
	894	895	50		892	893	50
	902	903	51		894	895	51
	904	905	51		902	903	51
	906	907	51		904	905	51
	908	909	51		906	907	51
	910	911	51		908	909	51
	912	913	52		910	911	51
	914	915	52		914	915	52
	916	917	52		916	917	52
	918	919	52		918	919	52
	920	921	52		920	921	52
	930	931	53		932	933	53
	932	933	53		934	935	53
	934	935	53		936	937	53
	936	937	53		944	945	54
	946	947	54		946	947	54
	972	973	55		960	961	55
	974	975	55		972	973	55
	988	989	55		974	975	55
					988	989	56
					986	987	56
					1000	1001	58
