# Supplementary material for: Illuminating the dark space of neutral glycosphingolipidome by selective enrichment and profiling at multi-structural levels
Source: Nat Commun. 2024 Jul 4;15:5627. doi: 10.1038/s41467-024-50014-8 (PMC11224418; doi:10.1038/s41467-024-50014-8)
Supplement: Supplementary file 12 — Source Data [file 41467_2024_50014_MOESM12_ESM.xlsx]

## Sheet: Fig. 2d
Fig. 2d %Recovery of five GSL standards spiked in lipid mixtures
GSL standards	spiked GSLs concentration	#1 %Recovery	#2 %Recovery	#3 %Recovery	Average	Standard deviation
HexCer 18:1;O2/18:1	5 nM	100.689	101.499	86.0194	96.0692	8.71282
	12.5 nM	83.6631	76.7384	65.2052	75.2022	9.32436
	1250 nM	95.7981	95.2225	110.21	100.41	8.49155
HexCer 18:1;O2/15:0	5 nM	88.0667	96.9558	104.558	96.5268	8.25401
	12.5 nM	80.1255	90.0439	86.3078	85.4924	5.00924
	1250 nM	87.0457	76.2131	83.172	82.1436	5.48907
HexCer 18:1;O2/24:1	5 nM	89.2085	97.6005	85.0272	90.6121	6.4031
	12.5 nM	78.5609	88.5728	61.852	76.3285	13.4996
	1250 nM	68.5343	81.1163	76.0651	75.2386	6.33159
HexCer 18:1;O2/18:0;2OH	5 nM	98.4487	117.951	77.0899	97.8299	20.4376
	12.5 nM	92.9286	106.974	107.824	102.576	8.36542
	1250 nM	96.7594	99.6127	87.0785	94.4835	6.56968
Hex2Cer 18:1;O2/17:0	5 nM	107.182	115.644	80.2508	101.025	18.4822
	12.5 nM	97.1036	90.9918	84.7717	90.9557	6.16604
	1250 nM	112.447	97.1	105.91	105.152	7.70129

## Sheet: Fig. 2e
	Fig. 2e %Relative abundances of lipid species in porcine brain polar lipids without enrichment
	[M + H]+, m/z	lipid species	R.T.(min)	#1 Int.	#1 %Rel. abundances	#2 Int.	#2 %Rel. abundances	#3 Int.	#3 %Rel. abundances	Average of %Rel. abundances	Standard deviation
	810.681	HexCer 42:2;O2	18	178117	19.8313	194309	19.6319	278383	19.0696	19.511	0.394992
	826.678	HexCer 42:2;O3	17	114816	12.7835	129248	13.0585	225136	15.4221	13.7547	1.45056
	760.5	PC 34:1	10.5	898161	100	989761	100	1.45982e+06	100	100	0
	788.5	PC 36:1	14.8	239004	26.6103	291553	29.4569	502873	34.4475	30.1716	3.96716

## Sheet: Fig. 2f
	Fig. 2f %Relative abundances of GSL species in porcine brain polar lipids with enrichment
	[M + H]+, m/z	GSL species	R.T.(min)	#1 Int.	#1 %Rel. abundances	#2 Int.	#2 %Rel. abundances	#3 Int.	#3 %Rel. abundances	Average of %Rel. abundances	Standard deviation
	810.681	HexCer 42:2;O2-SPH	18	1.47072e+06	100	1.38895e+06	100	1.49401e+06	100	100	0
	828.689	HexCer 42:1;O3-SPH	22.8	408559	27.7795	375705	27.0495	368619	24.6732	26.5007	1.62424
	796.663	HexCer 41:2;O2-SPH	15.8	49385.9	3.35793	50710.1	3.65096	51724	3.4621	3.49033	0.148539
	812.663	HexCer 41:2;O3-SPH	14.7	80293.2	5.45945	92541.2	6.66266	84507.6	5.65645	5.92619	0.645371
	826.678	HexCer 42:2;O3-SPH	17	1.02195e+06	69.4861	1.28887e+06	92.7943	1.23529e+06	82.6828	81.6544	11.6881

## Sheet: Fig. 3b,c,e
	Fig. 2f,3b,3c,e %Relative abundances of GSLs in porcine brain polar lipids with enrichment
	[M + H]+, m/z	GSLs	R.T.(min)	# 1 Int.	# 1 %Rel. abundance	# 2 Int.	# 2 %Rel. abundance	# 3 Int.	# 3 %Rel. abundance	Average	Standard deviation
	810.681	HexCer 42:2;O2-SPH	18	1.47072e+06	100	1.38895e+06	100	1.49401e+06	100	100	0
	828.689	HexCer 42:1;O3-SPH	22.8	408559	27.7795	375705	27.0495	368619	24.6732	26.5007	1.62424
	828.692	HexCer 42:1;O3-PHS	15	22038.4	1.49848	20719.6	1.49174	18524.3	1.23991	1.41004	0.147379
	828.692	HexCer 42:1;O3-DHS	19.5	122757	8.34674	167694	12.0734	154270	10.3259	10.2487	1.86453
	852.726	HexCer 45:2;O2-SPH	26.2	3786.88	0.257484	3024.12	0.217727	4495.7	0.300916	0.258709	0.041608
	780.634	HexCer 40:3;O2-SPH	9.5	2803.66	0.190632	3096.12	0.222911	3158.43	0.211407	0.208316	0.01636

## Sheet: Fig. 3d,f
Fig. 3d %Relative compositions of chain composition isomers differing in chain lengths
Parent ion, [M + H]+, m/z	R.T., min	GSL species	%Relative compositions of HexCer d18:1/27:1(264.27, m/z)					%Relative compositions of HexCer d19:1/26:1(278.28, m/z)					%Relative compositions of HexCer d20:1/25:1(292.3, m/z)
			#1	#2	#3	Average	Standard deviation	#1	#2	#3	Average	Standard deviation	#1	#2	#3	Average	Standard deviation
852.729	26.5	HexCer 45:2;O2	59.8595	59.394	57.5045	58.9194	1.24717	16.6868	15.2579	17.1341	16.3596	0.979969	23.4536	25.3481	25.3613	24.721	1.09761
Fig. 3f %Relative compositions of chain composition isomers differing in degrees of unsaturation
			%Relative compositions of HexCer d18:1/22:2(264.27, m/z)					%Relative compositions of HexCer d18:2/22:1(262.25, m/z)
			#1	#2	#3	Average	Standard deviation	#1	#2	#3	Average	Standard deviation
780.635	9.9	HexCer 40:3;O2	51.6272	50.3851	56.1063	52.7062	3.00937	48.3728	49.6149	43.8937	47.2938	3.00937

## Sheet: Fig. 3g
Fig. 3g The retention time (R.T.) vs. m/z plots of 166 GSLs in porcine brain polar lipids
GSLs with identified LCB types	Parent ion, m/z [M+H]+	R.T., min
HexCer 36:0;O2-DHS	730.619	11.2
HexCer 38:0;O2-DHS	758.65	15.8
HexCer 39:0;O2-DHS	772.666	18
HexCer 40:0;O2-DHS	786.682	21
HexCer 41:0;O2-DHS	800.697	23.7
HexCer 42:0;O2-DHS	814.713	26.5
HexCer 43:0;O2-DHS	828.729	29
Hexcer 44:0;O2-DHS	842.744	31.9
HexCer 36:1;O2-DHS	728.604	8.3
HexCer 40:1;O2-DHS	784.666	15.4
HexCer 41:1;O2-DHS	798.682	17.8
HexCer 42:1;O2-DHS	812.697	20.5
Hexcer 43:1;O2-DHS	826.713	22.9
Hexcer 44:1;O2-DHS	840.729	25.6
HexCer 46:1;O2-DHS	868.76	31
HexCer 42:2;O2-DHS	810.682	15.5
HexCer 43:2;O2-DHS	824.697	17.9
HexCer 44:2;O2-DHS	838.713	20.5
HexCer 40:0;O3-DHS	802.677	20.2
HexCer 41:0;O3-DHS	816.692	23
HexCer 42:0;O3-DHS	830.708	25.5
HexCer 43:0;O3-DHS	844.724	28.5
HexCer 44:0;O3-DHS	858.739	30.9
HexCer 40:1;O3-DHS	800.661	14.5
HexCer 41:1;O3-DHS	814.677	16.9
HexCer 42:1;O3-DHS	828.692	19.5
HexCer 43:1;O3-DHS	842.708	22.1
HexCer 44:1;O3-DHS	856.724	24.8
HexCer 46:1;O3-DHS	884.755	30.2
HexCer 42:2;O3-DHS	826.677	14.7
HexCer 44:2;O3-DHS	854.708	19.4
HexCer 44:3;O3-DHS	852.692	15.8
HexCer 40:0;O3-PHS	802.677	16.3
HexCer 42:0;O3-PHS	830.708	21.5
HexCer 42:1;O3 -PHS	828.692	15.9
HexCer 43:1;O3-PHS	842.708	18.3
HexCer 44:1;O3-PHS	856.724	20.8
HexCer 32:1;O2-SPH	672.541	4.5
HexCer 34:1;O2-SPH	700.572	6.7
HexCer 35:1;O2-SPH	714.588	8.2
HexCer 36:1;O2-SPH	728.604	9.9
HexCer 37:1;O2-SPH	742.619	11.7
HexCer 38:1;O2-SPH	756.635	13.8
HexCer 39:1;O2-SPH	770.65	16.3
HexCer 40:1;O2-SPH	784.666	18.9
HexCer 41:1;O2-SPH	798.682	21.5
HexCer 42:1;O2-SPH	812.697	24.2
HexCer 43:1;O2-SPH	826.713	26.8
HexCer 44:1;O2-SPH	840.729	29.5
HexCer 45:1;O2-SPH	854.744	32.2
HexCer 46:1;O2-SPH	868.76	34.7
HexCer 36:2;O2-SPH/SPD	726.588	7
HexCer 38:2;O2-SPH/SPD	754.619	9.6
HexCer 39:2,O2-SPH/SPD	768.635	11.5
HexCer 40:2;O2-SPH/SPD	782.65	13.6
HexCer 41:2;O2-SPH/SPD	796.666	15.9
HexCer 42:2;O2-SPH/SPD	810.682	18.6
HexCer 43:2;O2-SPH/SPD	824.697	21.2
HexCer 44:2;O2-SPH/SPD	838.713	23.8
HexCer 45:2;O2-SPH/SPD	852.729	26.5
HexCer 46:2;O2-SPH/SPD	866.744	29.2
HexCer 48:2;O2-SPH/SPD	894.776	34
HexCer 40:3;O2-SPH/SPD	780.635	9.9
HexCer 41:3;O2-SPH/SPD	794.65	11.4
HexCer 42:3;O2-SPH/SPD	808.666	13.8
HexCer 43:3;O2-SPH/SPD	822.682	16.1
HexCer 44:3;O2-SPH/SPD	836.697	18.6
HexCer 45:3;O2-SPH/SPD	850.713	21.2
HexCer 46:3;O2-SPH/SPD	864.729	23.7
HexCer 42:4;O2-SPH/SPD	806.65	10.4
HexCer 44:4;O2-SPH/SPD	834.682	14.4
HexCer 34:1;O3-SPH	716.567	6.1
HexCer 36:1;O3-SPH	744.598	9.2
HexCer 37:1;O3-SPH	758.614	10.9
HexCer 38:1;O3-SPH	772.63	13.1
HexCer 40:1;O3-SPH	800.661	17.9
HexCer 41:1;O3-SPH	814.677	20.5
HexCer 42:1;O3-SPH	828.692	23
HexCer 43:1;O3-SPH	842.708	25.9
HexCer 44:1;O3-SPH	856.724	28.4
HexCer 45:1;O3-SPH	870.739	31
HexCer 46:1;O3-SPH	884.755	33.6
HexCer 33:2;O3-SPH/SPD	700.536	1.5
HexCer 36:2;O3-SPH/SPD	742.583	6.3
HexCer 38:2;O3-SPH/SPD	770.614	9.1
HexCer 40:2;O3-SPH/SPD	798.645	12.6
HexCer 41:2;O3-SPH/SPD	812.661	14.9
HexCer 42:2;O3-SPH/SPD	826.677	17.4
HexCer 43:2;O3-SPH/SPD	840.692	20
HexCer 44:2;O3-SPH/SPD	854.708	22.6
HexCer 45:2;O3-SPH/SPD	868.724	25.2
HexCer 46:2;O3-SPH/SPD	882.739	28.2
HexCer 48:2;O3-SPH/SPD	910.771	32.9
HexCer 40:3;O3-SPH/SPD	796.63	9.3
HexCer 41:3;O3-SPH/SPD	810.645	10.8
HexCer 42:3;O3-SPH/SPD	824.661	12.8
HexCer 43:3;O3-SPH/SPD	838.677	15.1
HexCer 44:3;O3-SPH/SPD	852.692	17.5
HexCer 45:3;O3-SPH/SPD	866.708	19.7
HexCer 46:3;O3-SPH/SPD	880.724	22.9
HexCer 48:3;O3-SPH/SPD	908.755	28
HexCer 42:4;O3-SPH/SPD	822.645	9.7
HexCer 44:4;O3-SPH/SPD	850.677	13.1
HexCer 44:5;O3-SPH/SPD	848.661	10.2
HexCer 46:5;O3-SPH/SPD	876.692	13.8
SHexCer 36:0;O2-DHS	810.576	5.3
SHexCer 40:0;O2-DHS	866.639	10.4
SHexCer 41:0;O2-DHS	880.654	12.1
SHexCer 42:0;O2-DHS	894.67	14
SHexCer 40:1;O3-DHS	880.618	7
SHexCer 42:1;O3-DHS	908.649	9.9
SHexCer 44:1;O3-DHS	936.68	13.1
SHexCer 38:1;O2-DHS	836.592	6.7
SHexCer 40:1;O2-DHS	864.623	7.3
SHexCer 41:1;O2-DHS	878.639	8.6
SHexCer 42:1;O2-DHS	892.654	10.1
SHexCer 43:1;O2-DHS	906.67	11.7
SHexCer 44:1;O2-DHS	920.686	13.5
SHexCer 42:2;O2-DHS	890.639	7.4
SHexCer 44:3;O2-DHS	916.654	7.9
SHexCer 40:0;O3-DHS	882.634	9.9
SHexCer 42:0;O3-DHS	910.665	13.4
SHexCer 42:1;O3-PHS	908.649	7.8
SHexCer 34:1;O2-SPH	780.529	3.1
SHexCer 36:1;O2-SPH	808.56	4.5
SHexCer 37:1;O2-SPH	822.576	5.6
SHexCer 38:1;O2-SPH	836.592	6.6
SHexCer 40:1;O2-SPH	864.623	9.3
SHexCer 41:1;O2-SPH	878.639	10.8
SHexCer 42:1;O2-SPH	892.654	12.5
SHexCer 43:1;O2-SPH	906.67	14.5
SHexCer 44:1;O2-SPH	920.686	15.6
SHexCer 36:2;O2-SPH/SPD	806.545	3.3
SHexCer 38:2;O2-SPH/SPD	834.576	4.6
SHexCer 40:2;O2-SPH/SPD	862.607	6.6
SHexCer 41:2;O2-SPH/SPD	876.623	7.8
SHexCer 42:2;O2-SPH/SPD	890.639	9.1
SHexCer 43:2;O2-SPH/SPD	904.654	10.5
SHexCer 44:2;O2-SPH/SPD	918.67	11.5
SHexCer 46:2;O2-SPH/SPD	946.701	16.1
SHexCer 40:3;O2-SPH/SPD	860.592	4.7
SHexCer 42:3;O2-SPH/SPD	888.623	6.7
SHexCer 43:3;O2-SPH/SPD	902.639	7.8
SHexCer 44:3;O2-SPH/SPD	916.654	9.2
SHexCer 44:4;O2-SPH/SPD	914.639	7
SHexCer 36:1;O3-SPH	824.555	4.3
SHexCer 38:1;O3-SPH	852.587	6.3
SHexCer 40:1;O3-SPH	880.618	8.8
SHexCer 41:1;O3-SPH	894.634	10.5
SHexCer 42:1;O3-SPH	908.649	12
SHexCer 44:1;O3-SPH	936.68	15
SHexCer 40:2;O3-SPH/SPD	878.602	6.1
SHexCer 42:2;O3-SPH/SPD	906.634	8.7
SHexCer 43:2;O3-SPH/SPD	920.649	9.6
SHexCer 44:2;O3-SPH/SPD	934.665	11
SHexCer 42:3;O3-SPH/SPD	904.618	6.3
SHexCer 43:3;O3-SPH/SPD	918.634	7.4
SHexCer 44:3;O3-SPH/SPD	932.649	8.8
SHexCer 44:4;O3-SPH/SPD	930.634	6.6
Hex2Cer 34:1;O2-SPH	862.625	6.1
Hex2Cer 36:1;O2-SPH	890.656	8.9
Hex2Cer 38:1;O2-SPH	918.688	12.2
Hex2Cer 36:2;O2-SPH/SPD	888.641	6
Hex2Cer 42:2;O2-SPH/SPD	972.735	16.2
Hex2Cer 42:2;O3-SPH/SPD	988.73	15.8
Hex2Cer 42:1;O2-DHS	974.75	18

## Sheet: Fig 3h,i
Fig. 3h-i The identification of GSLs in porcine brain with/without selective enrichment					Relative intensity of characteristic ion (IGSL/IIS)						%Relative abundaces of GSLs to HexCer 42:2;O2 (100%)					The relative abundances of the additional 90% GSLs detected through selective enrichment.
Parent ion, m/z [M+H]+	R.T., min	Diagnostic ion, m/z	GSLs detected without selective enrichment (133 structures at the chain composition level)	GSLs detected with selective enrichment (304 structures at the chain composition level)	# 1 Rel. Int.	# 2 Rel. Int.	# 3 Rel. Int.	Average of Rel. Int.	SD		# 1 Rel. Int.	# 2 Rel. Int.	# 3 Rel. Int.	Average of Rel. Int.		The most abundant GSL species	IGSL/IIS
Y=0																HexCer 18:1;O2/24:1	70.2631
730.619	11.2	284.29	HexCer 18:0;O2/18:0	HexCer 18:0;O2/18:0	1.12916	1.03278	1.06018	1.07404	0.0496617		1.60704	1.46987	1.50888	1.5286
758.65	15.8	284.29	HexCer 18:0;O2/20:0	HexCer 18:0;O2/20:0	0.485261	0.415193	0.395858	0.432104	0.0470397		0.690635	0.590913	0.563394	0.614981		GSLs at the boundary of the 90% range	IGSL/IIS	90% of the additional GSLs are in this range
772.666	18	284.29	n/a	HexCer 18:0;O2/21:0	0.021064	0.0166651	0.0159608	0.0178966	0.00276551		0.0299787	0.0237182	0.0227158	0.0254709		HexCer 20:2;O2/23:1;O (low concentration boundary)	0.01153	Int.(HexCer 20:2;O2/23:1;O)/ Int.(HexCer 18:1;O2/24:1)=0.02	0.02~0.6%
786.682	21	284.29	HexCer 18:0;O2/22:0	HexCer 18:0;O2/22:0	2.01524	1.88289	2.35844	2.08552	0.245444		2.86814	2.67977	3.35659	2.96817		HexCer 20:2;O2/26:0;O (high concentration boundary)	0.3896	Int.(HexCer 20:2;O2/26:0;O)/ Int.(HexCer 18:1;O2/24:1)=0.6
800.697	23.7	284.29	HexCer 18:0;O2/23:0	HexCer 18:0;O2/23:0	0.625965	0.453558	0.585378	0.554967	0.0901369		0.890889	0.645515	0.833124	0.789843
814.713	26.5	284.29	HexCer 18:0;O2/24:0	HexCer 18:0;O2/24:0	5.04777	4.81155	5.12558	4.99497	0.163541		7.18412	6.84791	7.29485	7.10896
828.729	29	284.29	HexCer 18:0;O2/25:0	HexCer 18:0;O2/25:0	0.35556	0.358625	0.429738	0.381308	0.0419698		0.506041	0.510404	0.611613	0.542686
842.744	31.9	284.29	HexCer 18:0;O2/26:0	HexCer 18:0;O2/26:0	0.230704	0.195138	0.243808	0.223216	0.0251841		0.328343	0.277725	0.346993	0.317687
802.677	20.2	284.29	HexCer 18:0;O2/22:0;O	HexCer 18:0;O2/22:0;O	1.49339	1.38547	1.37897	1.41928	0.0642685		2.12543	1.97184	1.96258	2.01995
816.692	23	284.29	HexCer 18:0;O2/23:0;O	HexCer 18:0;O2/23:0;O	0.443363	0.362281	0.388018	0.397888	0.041432		0.631005	0.515608	0.552237	0.566283
830.708	25.5	284.29	HexCer 18:0;O2/24:0;O	HexCer 18:0;O2/24:0;O	2.11669	1.74863	2.21884	2.02806	0.247317		3.01253	2.4887	3.15791	2.88638
844.724	28.5	284.29	HexCer 18:0;O2/25:0;O	HexCer 18:0;O2/25:0;O	0.178618	0.199822	0.227449	0.201963	0.0244861		0.254213	0.284392	0.323711	0.287439
858.739	30.9	284.29	HexCer 18:0;O2/26:0;O	HexCer 18:0;O2/26:0;O	0.156769	0.100689	0.171797	0.143085	0.0374769		0.223118	0.143303	0.244505	0.203642
802.677	16.3	300.29	n/a	HexCer 18:0;O3/22,0	0.0629202	0.0700057	0.0662889	0.0664049	0.00354419		0.0895495	0.0996338	0.094344	0.0945091
830.708	21.5	300.29	HexCer 18:0;O3/24:0	HexCer 18:0;O3/24:0	0.23688	0.202187	0.219258	0.219442	0.0173469		0.337133	0.287758	0.312053	0.312315
810.576	5.3	284.29	n/a	SHexCer 18:0;O2/18:0	0.0563953	0.085172	0.0834411	0.0750028	0.0161378		0.0802632	0.121219	0.118755	0.106746
866.639	10.4	284.29	n/a	SHexCer 18:0;O2/22:0	0.131148	0.0841322	0.127933	0.114404	0.0262657		0.186653	0.119739	0.182077	0.162823
880.654	12.1	284.29	n/a	SHexCer 18:0;O2/23:0	0.0470763	0.0279252	0.024094	0.0330318	0.0123128		0.0670001	0.0397438	0.0342912	0.0470117
894.67	14	284.29	SHexCer 18:0;O2/24:0	SHexCer 18:0;O2/24:0	0.256957	0.190171	0.197351	0.214826	0.0366622		0.365707	0.270655	0.280875	0.305746
882.634	9.9	284.29	n/a	SHexCer 18:0;O2/22:0;O	0.0507188	0.0373323	0.0248496	0.0376336	0.0129372		0.0721842	0.0531322	0.0353666	0.053561
910.665	13.4	284.29	n/a	SHexCer 18:0;O2/24:0;O	0.0567972	0.064892	0.0558204	0.0591699	0.00497954		0.0808352	0.0923559	0.0794449	0.084212
Y=1
728.604	8.3	284.29	n/a	HexCer 18:0;O2/18:1	0.0167697	0.00947369	0.0172596	0.014501	0.00436066		0.0238671	0.0134832	0.0245642	0.0206382
784.666	15.4	284.29	HexCer 18:0;O2/22:1	HexCer 18:0;O2/22:1	1.92088	1.67378	1.74654	1.7804	0.12698		2.73384	2.38216	2.48572	2.53391
798.682	17.8	284.29	HexCer 18:0;O2/23:1	HexCer 18:0;O2/23:1	0.675165	0.603356	0.662539	0.64702	0.0383374		0.960911	0.858711	0.942942	0.920855
812.697	20.5	284.29	HexCer 18:0;O2/24:1	HexCer 18:0;O2/24:1	19.6611	18.2965	20.7333	19.5636	1.2213		27.9821	26.0401	29.5082	27.8435
826.713	22.9	284.29	HexCer 18:0;O2/25:1	HexCer 18:0;O2/25:1	0.845475	0.659137	0.866416	0.790342	0.114109		1.2033	0.938099	1.2331	1.12483
840.729	25.6	284.29	HexCer 18:0;O2/26:1	HexCer 18:0;O2/26:1	2.10546	1.87388	1.9963	1.99188	0.115851		2.99654	2.66696	2.84118	2.83489
868.76	31	284.29	n/a	HexCer 18:0;O2/28:1	0.0265646	0.023676	0.0346702	0.0283036	0.00569968		0.0378074	0.0336963	0.0493435	0.0402824
800.661	14.5	284.29	HexCer 18:0;O2/22:1;O	HexCer 18:0;O2/22:1;O	0.756449	0.545984	0.535355	0.612596	0.124693		1.0766	0.777058	0.76193	0.871862
814.677	16.9	284.29	HexCer 18:0;O2/23:1;O	HexCer 18:0;O2/23:1;O	0.2087	0.179511	0.144341	0.177517	0.0322257		0.297027	0.255484	0.20543	0.252647
828.692	19.5	284.29	HexCer 18:0;O2/24:1;O	HexCer 18:0;O2/24:1;O	3.88572	3.27121	3.50735	3.55476	0.309986		5.53025	4.65567	4.99174	5.05922
842.708	22.1	284.29	HexCer 18:0;O2/25:1;O	HexCer 18:0;O2/25:1;O	0.235779	0.275564	0.25496	0.255434	0.019897		0.335566	0.39219	0.362865	0.36354
856.724	24.8	284.29	HexCer 18:0;O2/26:1;O	HexCer 18:0;O2/26:1;O	0.720231	0.701017	0.68513	0.702126	0.0175764		1.02505	0.997705	0.975094	0.999283
884.755	30.2	284.29	n/a	HexCer 18:0;O2/28:1;O	0.0196157	0.0154521	0.034693	0.0232536	0.0101232		0.0279175	0.0219918	0.049376	0.0330951
828.692	15.9	300.29	HexCer 18:0;O3/24:1	HexCer 18:0;O3/24:1	0.867748	0.774946	0.868214	0.83697	0.0537142		1.235	1.10292	1.23566	1.1912
842.708	18.3	300.29	n/a	HexCer 18:0;O3/25:1	0.0421049	0.0369278	0.0386677	0.0392335	0.00263453		0.0599248	0.0525566	0.0550327	0.055838
856.724	20.8	300.29	HexCer 18:0;O3/26:1	HexCer 18:0;O3/26:1	0.132965	0.132272	0.171781	0.145673	0.0226133		0.189239	0.188253	0.244483	0.207325
672.541	4.5	264.27	n/a	HexCer 18:1;O2/14:0	0.0491654	0.0681708	0.0539523	0.0570962	0.00988504		0.0699734	0.0970223	0.0767863	0.0812607
700.572	6.7	264.27	HexCer 18:1;O2/16:0	HexCer 18:1;O2/16:0	0.273244	0.244896	0.307426	0.275189	0.0313105		0.388888	0.348542	0.437537	0.391655
		236.24	n/a	HexCer 16:1;O2/18:0	0.0332557	0.0269172	0.022143	0.0274386	0.00557466		0.0473303	0.0383091	0.0315144	0.0390513
714.588	8.2	250.25	n/a	HexCer 17:1;O2/18:0	0.0171047	0.0145262	0.0186979	0.0167763	0.00210515		0.0243438	0.020674	0.0266113	0.0238764
		264.27	n/a	HexCer 18:1;O2/17:0	0.0499216	0.0614031	0.0594621	0.0569289	0.00614562		0.0710496	0.0873903	0.0846279	0.0810226
		292.3	n/a	HexCer 20:1;O2/15:0	0	0.0342836	0.0175131	0.0172656	0.0171432		0	0.0487933	0.0249251	0.0245728
728.604	9.9	264.27	HexCer 18:1;O2/18:0	HexCer 18:1;O2/18:0	21.6513	18.3281	21.431	20.4701	1.85835		30.8147	26.0849	30.5011	29.1336
742.619	11.7	264.27	HexCer 18:1;O2/19:0	HexCer 18:1;O2/19:0	0.257284	0.255103	0.257369	0.256585	0.00128461		0.366173	0.363069	0.366294	0.365179
		278.28	n/a	HexCer 19:1;O2/18:0	0.058936	0.0461504	0.0632354	0.0561073	0.00888686		0.0838792	0.0656823	0.0899982	0.0798532
756.635	13.8	264.27	HexCer 18:1;O2/20:0	HexCer 18:1;O2/20:0	5.75967	4.67285	5.7382	5.39024	0.621369		8.1973	6.65052	8.16675	7.67152
		292.3	n/a	HexCer 20:1;O2/17:0	0.188662	0.183839	0.21158	0.194694	0.0148213		0.268509	0.261645	0.301126	0.277093
770.65	16.3	236.24	n/a	HexCer 16:1;O2/23:0	0.019436	0.0194495	0.0155721	0.0181526	0.00223471		0.0276618	0.0276811	0.0221627	0.0258352
		250.25	n/a	HexCer 17:1;O2/22:0	0.0217054	0.0268118	0.0235713	0.0240295	0.00258388		0.0308916	0.0381592	0.0335472	0.0341994
		264.27	HexCer 18:1;O2/21:0	HexCer 18:1;O2/21:0	0.486711	0.470972	0.456402	0.471362	0.015158		0.692699	0.670299	0.649563	0.670854
784.666	18.9	264.27	HexCer 18:1;O2/22:0	HexCer 18:1;O2/22:0	23.4666	20.6969	23.3406	22.5014	1.56403		33.3983	29.4563	33.219	32.0245
798.682	21.5	264.27	HexCer 18:1;O2/23:0	HexCer 18:1;O2/23:0	11.3046	13.2021	13.3939	12.6335	1.15491		16.0889	18.7895	19.0625	17.9803
		278.28	n/a	HexCer 19:1;O2/22:0	0.0513793	0.0528906	0.0547771	0.0530157	0.00170238		0.0731242	0.0752752	0.0779601	0.0754532
812.697	24.2	264.27	HexCer 18:1;O2/24:0	HexCer 18:1;O2/24:0	54.6359	50.4376	57.663	54.2455	3.62849		77.7591	71.784	82.0673	77.2035
		292.3	n/a	HexCer 20:1;O2/22:0	0.0552627	0.0528049	0.0828461	0.0636379	0.0166801		0.0786512	0.0751532	0.117909	0.090571
826.713	26.8	264.27	HexCer 18:1;O2/25:0	HexCer 18:1;O2/25:0	6.79474	6.59762	6.833	6.74179	0.126309		9.67044	9.38989	9.72489	9.59507
		278.28	HexCer 19:1;O2/24:0	HexCer 19:1;O2/24:0	0.129161	0.134426	0.149241	0.13761	0.0104116		0.183826	0.191319	0.212404	0.19585
840.729	29.5	264.27	HexCer 18:1;O2/26:0	HexCer 18:1;O2/26:0	5.64035	6.1307	7.00436	6.25847	0.690922		8.02748	8.72536	9.96877	8.9072
		292.3	n/a	HexCer 20:1;O2/24:0	0.176813	0.189601	0.190957	0.18579	0.00780404		0.251645	0.269845	0.271775	0.264421
854.744	32.2	264.27	n/a	HexCer 18:1;O2/27:0	0.0932836	0.0831594	0.0920385	0.0894938	0.00552101		0.132763	0.118354	0.130991	0.12737
		292.3	n/a	HexCer 20:1;O2/25:0	0.0135247	0.0166045	0.0162961	0.0154751	0.0016961		0.0192487	0.023632	0.023193	0.0220246
868.76	34.7	264.27	n/a	HexCer 18:1;O2/28:0	0.0613353	0.0457466	0.0349975	0.0473598	0.0132428		0.0872939	0.0651077	0.0498093	0.0674037
		292.3	n/a	HexCer 20:1;O2/26:0	0.00859727	0.00727851	0.0150892	0.0103217	0.00418116		0.0122358	0.0103589	0.0214754	0.0146901
716.567	6.1	236.24	n/a	HexCer 16:1;O2/18:0;O	0.0864411	0.048476	0.0841996	0.0730389	0.0213016		0.123025	0.0689922	0.119835	0.103951
744.598	9.2	236.24	HexCer 16:1;O2/20:0;O	HexCer 16:1;O2/20:0;O	0.409208	0.274307	0.312122	0.331879	0.0695869		0.582395	0.390401	0.44422	0.472339
		264.27	HexCer 18:1;O2/18:0;O	HexCer 18:1;O2/18:0;O	5.32699	4.26641	4.65195	4.74845	0.536838		7.58151	6.07206	6.62077	6.75811
758.614	10.9	236.24	n/a	HexCer 16:1;O2/21:0;O	0.0369072	0.0280989	0.0290953	0.0313671	0.00482366		0.0525272	0.039991	0.0414091	0.0446424
		264.27	n/a	HexCer 18:1;O2/19:0;O	0.088377	0.0744732	0.0815119	0.0814541	0.00695207		0.12578	0.105992	0.11601	0.115927
772.63	13.1	236.24	HexCer 18:1;O2/20:0;O	HexCer 16:1;O2/22:0;O	0.264034	0.230234	0.244688	0.246319	0.0169588		0.375779	0.327675	0.348246	0.350567
		264.27	n/a	HexCer 18:1;O2/20:0;O	3.07988	2.60724	2.88422	2.85711	0.23748		4.38335	3.71069	4.10489	4.06631
800.661	17.9	236.24	HexCer 16:1;O2/24:0;O	HexCer 16:1;O2/24:0;O	0.54259	0.509793	0.514789	0.522391	0.0176704		0.772227	0.72555	0.73266	0.743479
		264.27	HexCer 18:1;O2/22:0;O	HexCer 18:1;O2/22:0;O	29.2263	26.4102	28.5291	28.0552	1.46665		41.5955	37.5876	40.6034	39.9288
814.677	20.5	264.27	HexCer 18:1;O2/23:0;O	HexCer 18:1;O2/23:0;O	9.35431	8.90645	11.0882	9.78298	1.15231		13.3133	12.6759	15.781	13.9234
828.692	23	264.27	HexCer 18:1;O2/24:0;O	HexCer 18:1;O2/24:0;O	39.4372	35.3447	39.927	38.2363	2.51612		56.128	50.3035	56.825	54.4188
842.708	25.9	264.27	HexCer 18:1;O2/25:0;O	HexCer 18:1;O2/25:0;O	7.44432	6.90222	7.99123	7.44593	0.544506		10.5949	9.82341	11.3733	10.5972
		278.28	n/a	HexCer 19:1;O2/24:0;O	0.150677	0.135763	0.166983	0.151141	0.0156151		0.214447	0.193221	0.237654	0.215107
		292.3	n/a	HexCer 20:1;O2/23:0;O	0.141458	0.14032	0.131454	0.137744	0.00547666		0.201326	0.199707	0.187089	0.196041
856.724	28.4	264.27	HexCer 18:1;O2/26:0;O	HexCer 18:1;O2/26:0;O	5.07392	4.40147	5.32961	4.935	0.479411		7.22133	6.26428	7.58522	7.02361
		292.3	HexCer 20:1;O2/24:0;O	HexCer 20:1;O2/24:0;O	0.45816	0.34912	0.443943	0.417075	0.0592778		0.652065	0.496877	0.631831	0.593591
870.739	31	264.27	n/a	HexCer 18:1;O2/27:0;O	0.0566372	0.0639929	0.0746061	0.0650787	0.00903354		0.0806074	0.0910762	0.106181	0.0926216
		278.28	n/a	HexCer 19:1;O2/26:0;O	0.0120657	0.0115158	0.0158151	0.0131322	0.0023397		0.0171722	0.0163896	0.0225085	0.0186901
		292.3	n/a	HexCer 20:1;O2/25:0;O	0.0301548	0.0396835	0.0415423	0.0371269	0.00610911		0.0429171	0.0564786	0.0591241	0.0528399
884.755	33.6	264.27	n/a	HexCer 18:1;O2/28:0;O	0.0237812	0.0172144	0.027965	0.0229868	0.00541912		0.0338459	0.0244999	0.0398004	0.0327154
		292.3	n/a	HexCer 20:1;O2/26:0;O	0.0146592	0.00951211	0.0159562	0.0133758	0.00340835		0.0208633	0.0135379	0.0227093	0.0190368
880.618	7	284.29	n/a	SHexCer 18:0;O2/22:1;O	0.0312994	0.0115906	0.0129637	0.0186179	0.0110039		0.0445461	0.016496	0.0184503	0.0264975
908.649	9.9	284.29	n/a	SHexCer 18:0;O2/24:1;O	0.0937802	0.0785642	0.14587	0.106071	0.0352962		0.13347	0.111815	0.207606	0.150963
936.68	13.1	284.29	n/a	SHexCer 18:0;O2/26:1;O	0.0220315	0.0207734	0.027841	0.0235486	0.00377014		0.0313558	0.0295652	0.039624	0.033515
836.592	6.7	284.29	n/a	SHexCer 18:0;O2/20:1	0.00973193	0.0083282	0.0130681	0.0103761	0.00243471		0.0138507	0.0118529	0.0185988	0.0147675
864.623	7.3	284.29	SHexCer 18:0;O2/22:1	SHexCer 18:0;O2/22:1	0.21279	0.148053	0.14928	0.170041	0.0370268		0.302848	0.210713	0.212459	0.242007
878.639	8.6	284.29	n/a	SHexCer 18:0;O2/23:1	0.0461904	0.0331093	0.0394726	0.0395908	0.00654133		0.0657392	0.0471219	0.0561784	0.0563465
892.654	10.1	284.29	SHexCer 18:0;O2/24:1	SHexCer 18:0;O2/24:1	1.76124	1.60477	1.53392	1.63331	0.116315		2.50664	2.28394	2.18311	2.32456
906.67	11.7	284.29	n/a	SHexCer 18:0;O2/25:1	0.0665277	0.0483248	0.0485053	0.0544526	0.0104578		0.0946839	0.068777	0.0690339	0.0774983
920.686	13.5	284.29	SHexCer 18:0;O2/26:1	SHexCer 18:0;O2/26:1	0.0980111	0.0592361	0.071096	0.0761144	0.0198686		0.139492	0.0843063	0.101186	0.108328
908.649	7.8	300.29	n/a	SHexCer 18:0;O3/24:1	0.0979924	0.0746898	0.0633774	0.0786865	0.0176502		0.139465	0.1063	0.0902002	0.111989
780.529	3.1	264.27	n/a	SHexCer 18:1;O2/16:0	0.0785612	0.066516	0.0615748	0.068884	0.00873726		0.11181	0.0946672	0.0876348	0.0980374
808.56	4.5	264.27	SHexCer 18:1;O2/18:0	SHexCer 18:1;O2/18:0	2.51189	2.09017	1.99796	2.20001	0.274008		3.57499	2.97478	2.84354	3.1311
822.576	5.6	264.27	n/a	SHexCer 18:1;O2/19:0	0.0408695	0.0290248	0.0342788	0.0347244	0.00593494		0.0581665	0.0413088	0.0487864	0.0494205
836.592	6.6	264.27	n/a	SHexCer 18:1;O2/20:0	0.583824	0.638014	0.871856	0.697898	0.153069		0.830913	0.908036	1.24085	0.993265
864.623	9.3	264.27	SHexCer 18:1;O2/22:0	SHexCer 18:1;O2/22:0	1.68464	1.35403	1.25536	1.43134	0.224843		2.39762	1.92709	1.78665	2.03712
878.639	10.8	264.27	SHexCer 18:1;O2/23:0	SHexCer 18:1;O2/23:0	0.740384	0.426006	0.560774	0.575721	0.157721		1.05373	0.606301	0.798108	0.81938
892.654	12.5	264.27	SHexCer 18:1;O2/24:0	SHexCer 18:1;O2/24:0	4.35561	3.2852	3.74096	3.79392	0.537164		6.199	4.67558	5.32422	5.3996
906.67	14.5	264.27	n/a	SHexCer 18:1;O2/25:0	0.38784	0.372885	0.456772	0.405832	0.0447445		0.551983	0.530699	0.650089	0.57759
920.686	15.6	264.27	SHexCer 18:1;O2/26:0	SHexCer 18:1;O2/26:0	0.358829	0.350433	0.412716	0.373993	0.0337969		0.510694	0.498744	0.587387	0.532275
824.555	4.3	264.27	n/a	SHexCer 18:1;O2/18:0;O	0.224463	0.154679	0.186285	0.188476	0.0349439		0.319462	0.220142	0.265125	0.268243
852.587	6.3	264.27	n/a	SHexCer 18:1;O2/20:0;O	0.139263	0.146105	0.28378	0.189716	0.0815336		0.198203	0.207941	0.403883	0.270009
880.618	8.8	264.27	n/a	SHexCer 18:1;O2/22:0;O	0.899936	0.755805	1.07004	0.908595	0.157298		1.28081	1.07568	1.52291	1.29313
894.634	10.5	264.27	n/a	SHexCer 18:1;O2/23:0;O	0.327879	0.343766	0.375851	0.349165	0.0244376		0.466645	0.489257	0.53492	0.49694
908.649	12	264.27	SHexCer 18:1;O2/24:0;O	SHexCer 18:1;O2/24:0;O	1.82643	1.51936	1.82003	1.72194	0.175467		2.59942	2.1624	2.59031	2.45071
936.68	15	264.27	n/a	SHexCer 18:1;O2/26:0;O	0.135797	0.118262	0.129316	0.127792	0.00886672		0.19327	0.168313	0.184046	0.181876
862.625	6.1	236.24	n/a	Hex2Cer 16:1;O2/18:0	0.0267067	0.0305992	0.0292741	0.02886	0.00197901		0.0380096	0.0435495	0.0416636	0.0410742
		264.27	n/a	Hex2Cer 18:1;O2/16:0	0.21648	0.175568	0.143892	0.178647	0.0363916		0.308099	0.249873	0.204791	0.254255
890.656	8.9	264.27	n/a	Hex2Cer 18:1;O2/18:0	1.71851	1.66876	1.72648	1.70458	0.031277		2.44583	2.37502	2.45717	2.42601
918.688	12.2	264.27	n/a	Hex2Cer 18:1;O2/20:0	0.0703377	0.0590403	0.0812564	0.0702114	0.0111086		0.100106	0.0840276	0.115646	0.0999266
		292.3	n/a	Hex2Cer 20:1;O2/18:0	0.215623	0.184274	0.17274	0.190879	0.0221914		0.30688	0.262263	0.245848	0.271664
974.75	18	284.29	n/a	Hex2Cer 18:0;O2/24:1	0.0166433	0.0182183	0.0185864	0.017816	0.00103214		0.0236871	0.0259288	0.0264526	0.0253562
Y=2
810.682	15.5	284.29	HexCer 18:0;O2/24:2	HexCer 18:0;O2/24:2	0.502638	0.418471	0.47617	0.46576	0.0430385		0.715366	0.595578	0.677697	0.66288
824.697	17.9	284.29	n/a	HexCer 18:0;O2/25:2	0.0590559	0.0498067	0.032701	0.0471879	0.0133712		0.0840498	0.0708861	0.0465408	0.0671589
838.713	20.5	284.29	n/a	HexCer 18:0;O2/26:2	0.156799	0.116873	0.139554	0.137742	0.0200243		0.22316	0.166337	0.198616	0.196037
826.677	14.7	284.29	HexCer 18:0;O2/24:2;O	HexCer 18:0;O2/24:2;O	0.279763	0.225879	0.228025	0.244556	0.0305093		0.398165	0.321476	0.324531	0.348058
854.708	19.4	284.29	n/a	HexCer 18:0;O2/26:2;O	0.105009	0.094436	0.0879637	0.0958029	0.00860454		0.149452	0.134404	0.125192	0.136349
726.588	7	264.27	n/a	HexCer 18:1;O2/18:1	0.109842	0.0924704	0.0801909	0.0941677	0.0148981		0.156329	0.131606	0.11413	0.134022
		262.25	HexCer 18:2;O2/18:0	HexCer 18:2;O2/18:0	1.75746	1.59197	1.51231	1.62058	0.125052		2.50126	2.26573	2.15236	2.30645
754.619	9.6	264.27	HexCer 18:1;O2/20:1	HexCer 18:1;O2/20:1	0.54381	0.48092	0.517357	0.514029	0.0315768		0.773964	0.684457	0.736315	0.731578
		290.28	n/a	HexCer 20:2;O2/18:0	0.14351	0.127873	0.135202	0.135528	0.00782356		0.204246	0.181991	0.192423	0.192887
		262.25	HexCer 18:2;O2/20:0	HexCer 18:2;O2/20:0	0.897564	0.707313	0.771909	0.792262	0.096745		1.27743	1.00666	1.0986	1.12757
768.635	11.5	264.27	n/a	HexCer 18:1;O2/21:1	0.0402366	0.0301149	0.0348836	0.0350784	0.00506366		0.0572657	0.0428602	0.0496472	0.0499244
		262.25	n/a	HexCer 18:2;O2/21:0	0.0688106	0.0539591	0.0501601	0.0576432	0.00985596		0.0979329	0.0767959	0.071389	0.0820393
782.65	13.6	236.24	HexCer 18:1;O2/22:1	HexCer 16:1;O2/24:1	0.19227	0.183323	0.199194	0.191595	0.00795717		0.273643	0.260909	0.283498	0.272683
		264.27	HexCer 16:1;O2/24:1	HexCer 18:1;O2/22:1	20.6392	17.7676	18.2729	18.8932	1.53305		29.3743	25.2872	26.0064	26.8893
		262.25	HexCer 18:2;O2/22:0	HexCer 18:2;O2/22:0	1.8297	1.50125	1.50559	1.61218	0.188389		2.60407	2.13661	2.14279	2.29449
796.666	15.9	236.24	n/a	HexCer 16:1;O2/25:1	0.031382	0.0298904	0.031432	0.0309015	0.000875997		0.0446637	0.0425407	0.0447348	0.0439797
		250.25	n/a	HexCer 17:1;O2/24:1	0.422927	0.359018	0.374395	0.385447	0.033357		0.60192	0.510964	0.532848	0.548577
		264.27	HexCer 18:1;O2/23:1	HexCer 18:1;O2/23:1	10.9552	10.5366	11.7122	11.068	0.595876		15.5917	14.996	16.6692	15.7523
		278.28	n/a	HexCer 19:1;O2/22:1	0.042719	0.0606674	0.0518811	0.0517558	0.00897483		0.0607988	0.0863433	0.0738384	0.0736601
		262.25	HexCer 18:2;O2/23:0	HexCer 18:2;O2/23:0	1.29039	1.0238	1.12793	1.14737	0.134354		1.83652	1.4571	1.60529	1.63297
810.682	18.6	236.24	n/a	HexCer 16:1;O2/26:1	0.0590279	0.0510651	0.058931	0.0563413	0.00456962		0.08401	0.0726771	0.083872	0.0801864
		290.28	n/a	HexCer 20:2;O2/22:0	0.035929	0.0295324	0.0216869	0.0290494	0.00713334		0.051135	0.0420313	0.0308653	0.0413439
		250.25	n/a	HexCer 17:1;O2/25:1	0.375685	0.213895	0.273759	0.287779	0.0818012		0.534683	0.30442	0.38962	0.409575
		264.27	HexCer 18:1;O2/24:1	HexCer 18:1;O2/24:1	71.2011	65.6422	73.9459	70.2631	4.23058		101.335	93.4236	105.242	100
		292.3	n/a	HexCer 20:1;O2/22:1	0.0697425	0.0536449	0.0507675	0.0580517	0.0102263		0.0992592	0.0763487	0.0722536	0.0826205
		262.25	HexCer 18:2;O2/24:0	HexCer 18:2;O2/24:0	4.15102	3.29143	3.53269	3.65838	0.443366		5.90784	4.68444	5.02782	5.2067
824.697	21.2	264.27	HexCer 18:1;O2/25:1	HexCer 18:1;O2/25:1	23.3446	21.0465	35.603	26.6647	7.8256		33.2246	29.9539	50.671	37.9498
		278.28	HexCer 19:1;O2/24:1	HexCer 19:1;O2/24:1	0.94449	0.934914	1.52983	1.13641	0.340743		1.34422	1.33059	2.17729	1.61737
		262.25	HexCer 18:2;O2/25:0	HexCer 18:2;O2/25:0	0.474505	0.475125	0.613033	0.520888	0.0798005		0.675327	0.67621	0.872483	0.74134
		276.27	n/a	HexCer 19:2;O2/24:0	0.0318242	0.0422106	0.04119	0.0384083	0.00572475		0.045293	0.0600751	0.0586226	0.0546636
		292.3	n/a	HexCer 20:1;O2/23:1	0.0641176	0.0440415	0.0525948	0.0535846	0.0100746		0.0912537	0.0626809	0.0748541	0.0762629
838.713	23.8	264.27	HexCer 18:1;O2/26:1	HexCer 18:1;O2/26:1	33.5214	28.8149	37.5971	33.3112	4.39487		47.7085	41.0101	53.5092	47.4093
		290.28	n/a	HexCer 20:2;O2/24:0	0.128574	0.0893862	0.101148	0.106369	0.0201088		0.182989	0.127217	0.143956	0.151387
		292.3	HexCer 20:1;O2/24:1	HexCer 20:1;O2/24:1	2.52782	2.01804	2.31784	2.2879	0.256205		3.59766	2.87213	3.2988	3.2562
		262.25	HexCer 18:2;O2/26:0	HexCer 18:2;O2/26:0	0.296981	0.284328	0.290168	0.290492	0.00633264		0.42267	0.404662	0.412975	0.413436
852.729	26.5	264.27	HexCer 18:1;O2/27:1	HexCer 18:1;O2/27:1	0.386226	0.368519	0.419977	0.391574	0.0261424		0.549686	0.524485	0.597721	0.557297
		278.28	n/a	HexCer 19:1;O2/26:1	0.117862	0.0952757	0.115223	0.109454	0.0123491		0.167745	0.135599	0.163988	0.155777
		292.3	HexCer 20:1;O2/25:1	HexCer 20:1;O2/25:1	0.17629	0.160647	0.161018	0.165985	0.00892661		0.250901	0.228636	0.229165	0.236234
866.744	29.2	264.27	HexCer 18:1;O2/28:1	HexCer 18:1;O2/28:1	0.931465	0.870046	1.16925	0.990254	0.158028		1.32568	1.23827	1.66411	1.40935
		292.3	HexCer 20:1;O2/26:1	HexCer 20:1;O2/26:1	0.253326	0.211814	0.297647	0.254263	0.0429244		0.36054	0.301459	0.423619	0.361873
894.776	34	264.27	n/a	HexCer 18:1;O2/30:1	0.0404533	0.0378405	0.0426024	0.0402987	0.0023847		0.0575741	0.0538555	0.0606327	0.0573541
700.536	1.5	264.27	n/a	HexCer 18:1;O2/15:1;O	0.763664	0.461111	0.655333	0.626702	0.153295		1.08686	0.656265	0.932685	0.891938
742.583	6.3	262.25	HexCer 18:2;O2/18:0;O	HexCer 18:2;O2/18:0;O	0.422724	0.350727	0.336792	0.370081	0.0461197		0.601631	0.499163	0.47933	0.526708
		264.27	n/a	HexCer 18:1;O2/18:1;O	0.0141051	0.0156182	0.0226581	0.0174605	0.00456442		0.0200747	0.0222282	0.0322476	0.0248502
770.614	9.1	236.24	n/a	HexCer 16:1;O2/22:1;O	0.0213144	0.0226584	0.0263746	0.0234491	0.00262112		0.0303352	0.032248	0.0375369	0.0333734
		290.28	HexCer 20:2;O2/18:0;O	HexCer 20:2;O2/18:0;O	0.0929125	0.0981938	0.087221	0.0927758	0.00548768		0.132235	0.139752	0.124135	0.132041
		264.27	n/a	HexCer 18:1;O2/20:1;O	0.120502	0.0976855	0.0950481	0.104412	0.0139965		0.171501	0.139028	0.135275	0.148601
		262.25	HexCer 18:2;O2/20:0;O	HexCer 18:2;O2/20:0;O	0.488439	0.498838	0.477644	0.488307	0.0105975		0.695158	0.709958	0.679794	0.69497
798.645	12.6	236.24	HexCer 16:1;O2/24:1;O	HexCer 16:1;O2/24:1;O	0.51536	0.425787	0.489604	0.476917	0.0461145		0.733473	0.60599	0.696817	0.67876
		264.27	HexCer 18:1;O2/22:1;O	HexCer 18:1;O2/22:1;O	10.1384	9.015	10.4564	9.86996	0.757296		14.4293	12.8304	14.8819	14.0472
		262.25	HexCer 18:2;O2/22:0;O	HexCer 18:2;O2/22:0;O	2.94885	2.22619	2.5979	2.59098	0.361379		4.19688	3.16837	3.69739	3.68755
812.661	14.9	236.24	n/a	HexCer 16:1;O2/25:1;O	0.120053	0.090249	0.133975	0.114759	0.0223384		0.170863	0.128444	0.190676	0.163328
		250.25	n/a	HexCer 17:1;O2/24:1;O	0.59382	0.458838	0.534644	0.529101	0.0676614		0.845139	0.65303	0.760919	0.753029
		264.27	HexCer 18:1;O2/23:1;O	HexCer 18:1;O2/23:1;O	5.95311	5.15688	5.61889	5.57629	0.399822		8.47261	7.33939	7.99694	7.93631
		262.25	n/a	HexCer 18:2;O2/23:0;O	1.75216	1.65165	1.7329	1.71224	0.0533457		2.49372	2.35067	2.46631	2.4369
826.677	17.4	264.27	HexCer 18:1;O2/24:1;O	HexCer 18:1;O2/24:1;O	47.2878	43.9254	55.6188	48.944	6.02005		67.3011	62.5157	79.158	69.6583
		290.28	n/a	HexCer 20:2;O2/22:0;O	0.122516	0.121029	0.118407	0.120651	0.00208048		0.174368	0.172252	0.16852	0.171713
		262.25	HexCer 18:2;O2/24:0;O	HexCer 18:2;O2/24:0;O	4.24747	3.92467	4.89937	4.35717	0.496524		6.0451	5.58569	6.97291	6.20123
840.692	20	264.27	HexCer 18:1;O2/25:1;O	HexCer 18:1;O2/25:1;O	12.4539	11.2698	12.3536	12.0258	0.656604		17.7247	16.0394	17.5819	17.1153
		278.28	HexCer 19:1;O2/24:1;O	HexCer 19:1;O2/24:1;O	0.450256	0.413342	0.471109	0.444902	0.0292529		0.640815	0.588279	0.670493	0.633196
		262.25	HexCer 18:2;O2/25:0;O	HexCer 18:2;O2/25:0;O	0.623455	0.481922	0.590689	0.565356	0.0740894		0.887317	0.685883	0.840683	0.804628
854.708	22.6	264.27	HexCer 18:1;O2/26:1;O	HexCer 18:1;O2/26:1;O	21.5469	20.9303	25.1569	22.5447	2.28313		30.6661	29.7885	35.8039	32.0862
		290.28	HexCer 20:2;O2/24:0;O	HexCer 20:2;O2/24:0;O	0.332127	0.285868	0.320223	0.312739	0.0240201		0.472691	0.406855	0.455749	0.445098
		292.3	HexCer 20:1;O2/24:1;O	HexCer 20:1;O2/24:1;O	2.00914	1.76863	2.04645	1.94141	0.150783		2.85946	2.51716	2.91255	2.76306
		262.25	n/a	HexCer 18:2;O2/26:0;O	0.396847	0.370678	0.401345	0.389623	0.0165605		0.564802	0.527558	0.571204	0.554522
868.724	25.2	264.27	HexCer 18:1;O2/27:1;O	HexCer 18:1;O2/27:1;O	0.330387	0.284679	0.339459	0.318175	0.0293611		0.470215	0.405161	0.483126	0.452834
		290.28	n/a	HexCer 20:2;O2/25:0;O	0.0602398	0.0431579	0.0609256	0.0547744	0.0100661		0.0857347	0.0614233	0.0867108	0.0779563
		278.28	n/a	HexCer 19:1;O2/26:1;O	0.105465	0.0731977	0.0964139	0.0916922	0.0166439		0.150101	0.104177	0.137219	0.130499
		292.3	HexCer 20:1;O2/25:1;O	HexCer 20:1;O2/25:1;O	0.217555	0.15057	0.169826	0.179317	0.0344861		0.309629	0.214295	0.2417	0.255208
882.739	28.2	264.27	HexCer 18:1;O2/28:1;O	HexCer 18:1;O2/28:1;O	0.636531	0.634122	0.68829	0.652981	0.0306024		0.905926	0.902497	0.979591	0.929338
		290.28	n/a	HexCer 20:2;O2/26:0;O	0.0349093	0.0386703	0.0433146	0.0389647	0.00421037		0.0496837	0.0550365	0.0616463	0.0554555
		292.3	HexCer 20:1;O2/26:1;O	HexCer 20:1;O2/26:1;O	0.281271	0.247257	0.283015	0.270514	0.0201604		0.400311	0.351901	0.402793	0.385002
		320.33	n/a	HexCer 22:1;O2/24:1;O	0.0762088	0.0855907	0.073331	0.0783768	0.00641094		0.108462	0.121815	0.104367	0.111548
910.771	32.9	264.27	n/a	HexCer 18:1;O2/30:1;O	0.0261928	0.0280524	0.0351046	0.0297833	0.00470128		0.0372782	0.0399248	0.0499617	0.0423883
890.639	7.4	284.29	SHexCer 18:0;O2/24:2	SHexCer 18:0;O2/24:2	0.0388694	0.046361	0.0348034	0.0400113	0.00586279		0.0553199	0.0659821	0.049533	0.056945
806.545	3.3	264.27	n/a	SHexCer 18:1;O2/18:1	0.215254	0.255978	0.14646	0.205898	0.0553552		0.306355	0.364315	0.208446	0.293038
		264.27	n/a	SHexCer 18:2;O2/18:0	0.0439807	0.0442998	0.0124793	0.0335866	0.0182801		0.0625944	0.0630485	0.0177609	0.0478013
834.576	4.6	264.27	n/a	SHexCer 18:1;O2/20:1	0.0867303	0.0990718	0.0683723	0.0847248	0.0154477		0.123437	0.141001	0.0973092	0.120582
		262.25	n/a	SHexCer 18:2;O2/20:0	0.120859	0.138657	0.133748	0.131088	0.00919232		0.17201	0.197341	0.190353	0.186568
		290.28	n/a	SHexCer 20:2;O2/18:0	0.0293787	0.019469	0.0218061	0.0235513	0.00518022		0.0418125	0.0277088	0.0310349	0.0335188
862.607	6.6	264.27	SHexCer 18:1;O2/22:1	SHexCer 18:1;O2/22:1	2.34661	1.82589	2.48663	2.21971	0.348166		3.33975	2.59866	3.53903	3.15914
		262.25	SHexCer 18:2;O2/22:0	SHexCer 18:2;O2/22:0	0.183567	0.226617	0.214501	0.208228	0.0222002		0.261257	0.322527	0.305284	0.296356
876.623	7.8	264.27	n/a	SHexCer 18:1;O2/23:1	0.980818	0.8184	0.784852	0.861357	0.104808		1.39592	1.16477	1.11702	1.2259
		262.25	n/a	SHexCer 18:2;O2/23:0	0.127363	0.100719	0.142748	0.12361	0.0212642		0.181267	0.143346	0.203162	0.175925
890.639	9.1	264.27	SHexCer 18:1;O2/24:1	SHexCer 18:1;O2/24:1	24.0179	18.5036	24.4564	22.3259	3.3175		34.1828	26.3348	34.8069	31.7748
		262.25	SHexCer 18:2;O2/24:0	SHexCer 18:2;O2/24:0	0.718419	0.541691	0.834285	0.698132	0.147348		1.02247	0.770948	1.18737	0.993598
904.654	10.5	264.27	SHexCer 18:1;O2/25:1	SHexCer 18:1;O2/25:1	1.89925	1.7461	1.82937	1.82491	0.0766693		2.70305	2.4851	2.6036	2.59725
		262.25	n/a	SHexCer 18:2;O2/25:0	0.0852791	0.0639558	0.0587032	0.0693127	0.0140745		0.121371	0.0910234	0.0835479	0.0986475
		278.28	n/a	SHexCer 19:1;O2/24:1	0.114242	0.112624	0.101445	0.109437	0.00696835		0.162592	0.160289	0.144379	0.155753
918.67	11.5	264.27	SHexCer 18:1;O2/26:1	SHexCer 18:1;O2/26:1	3.68765	3.29742	3.57127	3.51878	0.200342		5.24835	4.69296	5.08272	5.00801
		292.3	n/a	SHexCer 20:1;O2/24:1	0.21791	0.160721	0.185683	0.188105	0.0286711		0.310134	0.228742	0.264268	0.267715
		262.25	SHexCer 18:2;O2/26:0	SHexCer 18:2;O2/26:0	0.0668435	0.0456261	0.0451151	0.0525282	0.0124		0.0951332	0.0649361	0.064209	0.0747594
946.701	16.1	264.27	n/a	SHexCer 18:1;O2/28:1	0.0550324	0.0466849	0.057246	0.0529878	0.0055695		0.0783234	0.0664431	0.0814739	0.0754135
		262.25	n/a	SHexCer 18:2;O2/28:0	0.0219713	0.0113837	0.0140198	0.0157916	0.00551169		0.03127	0.0162015	0.0199534	0.022475
878.602	6.1	236.24	SHexCer 18:1;O2/22:1;O	SHexCer 16:1;O2/24:1;O	0.036039	0.0208237	0.0218023	0.0262217	0.00851614		0.0512916	0.0296368	0.0310296	0.0373193
		264.27	SHexCer 18:2;O2/22:0;O	SHexCer 18:1;O2/22:1;O	0.544546	0.481543	0.504903	0.510331	0.0318503		0.775011	0.685344	0.718591	0.726315
		262.25	n/a	SHexCer 18:2;O2/22:0;O	0.0941205	0.138557	0.165736	0.132805	0.0361525		0.133955	0.197198	0.235879	0.189011
906.634	8.7	264.27	SHexCer 18:1;O2/24:1;O	SHexCer 18:1;O2/24:1;O	5.07005	3.70287	4.12138	4.2981	0.700515		7.21582	5.27001	5.86565	6.11716
		262.25	n/a	SHexCer 18:2;O2/24:0;O	0.229361	0.243721	0.204295	0.225792	0.0199538		0.326432	0.34687	0.290758	0.321353
920.649	9.6	264.27	SHexCer 18:1;O2/25:1;O	SHexCer 18:1;O2/25:1;O	0.260853	0.241898	0.293692	0.265481	0.0262055		0.371252	0.344275	0.41799	0.377839
		262.25	n/a	SHexCer 18:2;O2/25:0;O	0.0713113	0.0387926	0.031714	0.0472726	0.0211168		0.101492	0.0552106	0.0451361	0.0672796
934.665	11	264.27	SHexCer 18:1;O2/26:1;O	SHexCer 18:1;O2/26:1;O	0.838052	0.756918	0.760968	0.785313	0.0457181		1.19274	1.07726	1.08303	1.11768
		292.3	n/a	SHexCer 20:1;O2/24:1;O	0.0851785	0.060671	0.0373457	0.0610651	0.0239188		0.121228	0.0863484	0.0531514	0.0869093
888.641	6	264.27	n/a	Hex2Cer 18:1;O2/18:1	0.196837	0.325369	0.236461	0.252889	0.0658219		0.280143	0.463073	0.336537	0.359918
		262.25	n/a	Hex2Cer 18:2;O2/18:0	0.19716	0.172464	0.239304	0.202976	0.0337975		0.280603	0.245455	0.340584	0.288881
972.735	16.2	264.27	n/a	Hex2Cer 18:1;O2/24:1	0.295286	0.257965	0.281714	0.278322	0.0188906		0.420258	0.367141	0.400942	0.396114
988.75	15.8	264.27	n/a	Hex2Cer 18:1;O2/24:1;O	0.0304761	0.0320753	0.0237796	0.028777	0.00440112		0.0433743	0.0456504	0.0338437	0.0409561
Y=3
852.692	15.8	284.29	n/a	HexCer 18:0;O2/26:3;O	0.0425976	0.0321771	0.0346889	0.0364879	0.00543821		0.060626	0.0457952	0.0493701	0.0519304
780.635	9.9	264.27	HexCer 18:1;O2/22:2	HexCer 18:1;O2/22:2	0.348714	0.348955	0.352099	0.349923	0.00188882		0.496299	0.496641	0.501116	0.498019
		262.25	HexCer 18:2;O2/22:1	HexCer 18:2;O2/22:1	0.460912	0.326958	0.345186	0.377685	0.0726505		0.655981	0.465334	0.491278	0.537531
794.65	11.4	262.25	n/a	HexCer 18:2;O2/23:1	0.449402	0.362594	0.385065	0.39902	0.0450553		0.6396	0.516053	0.548033	0.567896
		264.27	n/a	HexCer 18:1;O2/23:2	0.0958065	0.102801	0.105031	0.101213	0.00481278		0.136354	0.146309	0.149482	0.144048
808.666	13.8	264.27	HexCer 18:1;O2/24:2	HexCer 18:1;O2/24:2	9.77588	8.83162	9.03218	9.21323	0.497482		13.9133	12.5694	12.8548	13.1125
		262.25	HexCer 18:2;O2/24:1	HexCer 18:2;O2/24:1	10.489	8.24005	8.55928	9.09611	1.2168		14.9282	11.7274	12.1818	12.9458
822.682	16.1	264.27	HexCer 18:1;O2/25:2	HexCer 18:1;O2/25:2	1.3891	0.993749	1.13775	1.17353	0.20009		1.977	1.41433	1.61927	1.6702
		262.25	HexCer 18:2;O2/25:1	HexCer 18:2;O2/25:1	1.13916	0.962882	1.03633	1.04613	0.0885478		1.62128	1.3704	1.47493	1.48887
		276.27	n/a	HexCer 19:2;O2/24:1	0.0791961	0.0628036	0.0702874	0.0707624	0.00820654		0.112714	0.0893837	0.100035	0.100711
		278.28	n/a	HexCer 19:1;O2/24:2	0.0234976	0.0152316	0.0254116	0.0213803	0.00541023		0.0334424	0.021678	0.0361665	0.0304289
836.697	18.6	264.27	HexCer 18:1;O2/26:2	HexCer 18:1;O2/26:2	1.08834	1.01985	1.07966	1.06261	0.0372904		1.54895	1.45147	1.53659	1.51234
		292.3	n/a	HexCer 20:1;O2/24:2	0.0330901	0.0239169	0.0313827	0.0294632	0.00487853		0.0470946	0.0340391	0.0446646	0.0419328
		262.25	HexCer 18:2;O2/26:1	HexCer 18:2;O2/26:1	0.858363	0.723531	0.745723	0.775872	0.0722956		1.22164	1.02975	1.06133	1.10424
		290.28	n/a	HexCer 20:2;O2/24:1	0.145722	0.143292	0.136408	0.141807	0.00483112		0.207395	0.203936	0.194139	0.201824
850.713	21.2	264.27	n/a	HexCer 18:1;O2/27:2	0.0624849	0.0471431	0.0529044	0.0541775	0.0077497		0.08893	0.0670952	0.0752949	0.0771067
		262.25	n/a	HexCer 18:2;O2/27:1	0.0224541	0.018982	0.0213006	0.0209123	0.00176835		0.0319573	0.0270156	0.0303156	0.0297628
		276.27	n/a	HexCer 19:2;O2/26:1	0.0283346	0.0199569	0.0203467	0.0228794	0.00472836		0.0403265	0.0284032	0.028958	0.0325625
		290.28	n/a	HexCer 20:2;O2/25:1	0.0537935	0.0255885	0.0279135	0.0357652	0.0156562		0.0765601	0.0364182	0.0397272	0.0509018
864.729	23.7	264.27	n/a	HexCer 18:1;O2/28:2	0.0652517	0.0587203	0.078706	0.0675593	0.0101907		0.0928678	0.0835722	0.112016	0.0961521
		292.3	n/a	HexCer 20:1;O2/26:2	0.0187783	0.0187215	0.0202997	0.0192665	0.000895234		0.0267257	0.0266448	0.028891	0.0274205
		262.25	n/a	HexCer 18:2;O2/28:1	0.0330849	0.0278137	0.0344541	0.0317843	0.00350608		0.0470872	0.0395851	0.0490359	0.0452361
		290.28	n/a	HexCer 20:2;O2/26:1	0.0473667	0.0398862	0.0404767	0.0425766	0.00415891		0.0674135	0.0567671	0.0576074	0.060596
796.63	9.3	236.24	n/a	HexCer 16:1;O2/24:2;O	0.0160414	0.0128637	0.0186583	0.0158545	0.00290183		0.0228306	0.018308	0.026555	0.0225645
		264.27	n/a	HexCer 18:1;O2/22:2;O	0.252273	0.232353	0.231372	0.238666	0.0117939		0.359041	0.33069	0.329295	0.339675
		262.25	n/a	HexCer 18:2;O2/22:1;O	0.216448	0.191508	0.20835	0.205435	0.0127232		0.308055	0.272558	0.296528	0.29238
810.645	10.8	264.27	n/a	HexCer 18:1;O2/23:2;O	0.116815	0.121867	0.173976	0.137553	0.0316442		0.166255	0.173444	0.247606	0.195768
		262.25	n/a	HexCer 18:2;O2/23:1;O	0.184156	0.128496	0.162458	0.15837	0.0280543		0.262095	0.182879	0.231214	0.225396
824.661	12.8	264.27	HexCer 18:1;O2/24:2;O	HexCer 18:1;O2/24:2;O	5.731	5.2638	5.59268	5.52916	0.239993		8.1565	7.49156	7.95964	7.86923
		262.25	HexCer 18:2;O2/24:1;O	HexCer 18:2;O2/24:1;O	4.42711	3.83096	4.04095	4.09967	0.302384		6.30077	5.45232	5.75117	5.83475
838.677	15.1	264.27	HexCer 18:1;O2/25:2;O	HexCer 18:1;O2/25:2;O	0.668431	0.612709	0.557121	0.612754	0.0556553		0.951328	0.872022	0.792908	0.872086
		278.28	n/a	HexCer 19:1;O2/24:2;O	0.016951	0.0160594	0.0173656	0.016792	0.000667468		0.0241251	0.0228561	0.0247151	0.0238988
		262.25	HexCer 18:2;O2/25:1;O	HexCer 18:2;O2/25:1;O	0.631316	0.667667	0.544037	0.61434	0.063539		0.898504	0.95024	0.774287	0.874343
		276.27	n/a	HexCer 19:2;O2/24:1;O	0.0494757	0.0471131	0.0440214	0.0468701	0.00273525		0.070415	0.0670526	0.0626524	0.0667067
		290.28	n/a	HexCer 20:2;O2/23:1;O	0.011701	0.0110939	0.0117877	0.0115275	0.000378027		0.0166531	0.0157891	0.0167765	0.0164062
852.692	17.5	264.27	HexCer 18:1;O2/26:2;O	HexCer 18:1;O2/26:2;O	1.39587	1.16869	1.25532	1.27329	0.114651		1.98664	1.66331	1.7866	1.81218
		278.28	n/a	HexCer 19:1;O2/25:2;O	0.0418289	0.032597	0.043866	0.0394306	0.0060051		0.0595319	0.0463928	0.0624311	0.0561186
		292.3	n/a	HexCer 20:1;O2/24:2;O	0.0634384	0.0497901	0.0576804	0.0569697	0.00685183		0.0902871	0.0708625	0.0820922	0.0810806
		262.25	HexCer 18:2;O2/26:1;O	HexCer 18:2;O2/26:1;O	1.04236	0.839946	0.92081	0.934373	0.101888		1.48352	1.19543	1.31052	1.32982
		290.28	HexCer 20:2;O2/24:1;O	HexCer 20:2;O2/24:1;O	0.264036	0.221898	0.217708	0.234547	0.0256234		0.375782	0.315811	0.309847	0.333813
866.708	19.7	264.27	n/a	HexCer 18:1;O2/27:2;O	0.0540655	0.0599212	0.0536385	0.0558751	0.00351057		0.0769473	0.0852813	0.0763396	0.0795228
		276.27	n/a	HexCer 19:2;O2/26:1;O	0.016379	0.0213267	0.0220323	0.0199127	0.00308054		0.0233109	0.0303527	0.0313569	0.0283402
		290.28	n/a	HexCer 20:2;O2/25:1;O	0.0354263	0.0368309	0.035279	0.0358454	0.00085661		0.0504196	0.0524186	0.0502099	0.051016
		262.25	n/a	HexCer 18:2;O2/27:1;O	0.0250545	0.0221076	0.0239071	0.0236897	0.00148541		0.0356581	0.0314641	0.0340252	0.0337158
880.724	22.9	264.27	n/a	HexCer 18:1;O2/28:2;O	0.0545323	0.043336	0.0482278	0.0486987	0.00561296		0.0776117	0.0616769	0.0686389	0.0693091
		292.3	n/a	HexCer 20:1;O2/26:2;O	0.0261262	0.0198515	0.120225	0.0554009	0.0562269		0.0371835	0.0282532	0.171107	0.0788479
		262.25	n/a	HexCer 18:2;O2/28:1;O	0.0451196	0.0346057	0.0466088	0.0421113	0.00654262		0.0642152	0.0492516	0.0663348	0.0599339
		290.28	n/a	HexCer 20:2;O2/26:1;O	0.117132	0.0895152	0.0367439	0.0811303	0.0408447		0.166705	0.1274	0.0522947	0.115467
908.755	28	264.27	n/a	HexCer 18:1;O2/30:2;O	0.0115205	0.0117198	0.0191561	0.0141321	0.00435202		0.0163962	0.0166799	0.0272634	0.0201132
		262.25	n/a	HexCer 18:2;O2/30:1;O	0.00631454	0.00536048	0.00878533	0.00682012	0.00176751		0.008987	0.00762917	0.0125035	0.00970655
916.654	7.9	284.29	n/a	SHexCer 18:0;O2/26:3	0.0137127	0.0132789	0.00938227	0.0121246	0.0023848		0.0195162	0.0188988	0.0133531	0.017256
860.592	4.7	264.27	n/a	SHexCer 18:1;O2/22:2	0.0668675	0.0565091	0.0842312	0.0692026	0.0140078		0.0951674	0.0804251	0.11988	0.0984908
		262.25	n/a	SHexCer 18:2;O2/22:1	0.0941021	0.0443215	0.0484576	0.0622937	0.0276244		0.133928	0.0630794	0.068966	0.0886579
888.623	6.7	264.27	SHexCer 18:1;O2/24:2	SHexCer 18:1;O2/24:2	1.23009	0.919958	1.03936	1.06314	0.156427		1.75069	1.30931	1.47925	1.51308
		262.25	SHexCer 18:2;O2/24:1	SHexCer 18:2;O2/24:1	1.27991	1.42035	1.48932	1.39653	0.106716		1.8216	2.02148	2.11963	1.98757
902.639	7.8	264.27	SHexCer 18:1;O2/25:2	SHexCer 18:1;O2/25:2	0.175804	0.108904	0.119633	0.134781	0.0359303		0.250209	0.154995	0.170265	0.191823
		262.25	SHexCer 18:2;O2/25:1	SHexCer 18:2;O2/25:1	0.202718	0.150729	0.162185	0.171877	0.0273162		0.288513	0.214521	0.230825	0.24462
916.654	9.2	264.27	SHexCer 18:1;O2/26:2	SHexCer 18:1;O2/26:2	0.337152	0.388601	0.359552	0.361768	0.0257962		0.479842	0.553067	0.511724	0.514878
		262.25	SHexCer 18:2;O2/26:1	SHexCer 18:2;O2/26:1	0.282414	0.250388	0.273988	0.26893	0.016601		0.401938	0.356359	0.389946	0.382748
		290.28	n/a	SHexCer 20:2;O2/24:1	0.0677632	0.0538994	0.0499905	0.0572177	0.00933945		0.0964422	0.0767109	0.0711477	0.0814336
904.618	6.3	264.27	n/a	SHexCer 18:1;O2/24:2;O	0.315626	0.288779	0.2583	0.287568	0.0286826		0.449207	0.410997	0.367618	0.409274
		262.25	n/a	SHexCer 18:2;O2/24:1;O	0.253588	0.297829	0.310267	0.287228	0.0297891		0.360913	0.423877	0.441579	0.40879
918.634	7.4	264.27	n/a	SHexCer 18:1;O2/25:2;O	0.0548203	0.0331587	0.024356	0.037445	0.0156779		0.0780216	0.0471923	0.0346641	0.0532927
		262.25	n/a	SHexCer 18:2;O2/25:1;O	0.0665706	0.0495047	0.0411861	0.0524205	0.012941		0.0947449	0.0704563	0.0586171	0.0746061
932.649	8.8	264.27	n/a	SHexCer 18:1;O2/26:2;O	0.169985	0.146279	0.170633	0.162299	0.0138777		0.241927	0.208187	0.242849	0.230988
		262.25	n/a	SHexCer 18:2;O2/26:1;O	0.129997	0.10644	0.0913807	0.109273	0.0194635		0.185015	0.151489	0.130055	0.15552
		290.28	n/a	SHexCer 20:2;O2/24:1;O	0.022697	0.0358535	0.0248428	0.0277978	0.00705848		0.0323029	0.0510275	0.0353569	0.0395624
Y=4
806.65	10.4	264.27	n/a	HexCer 18:1;O2/24:3	0.167846	0.189505	0.178464	0.178605	0.0108305		0.238882	0.269709	0.253994	0.254195
		262.25	n/a	HexCer 18:2;O2/24:2	0.163975	0.138225	0.167226	0.156475	0.0158883		0.233373	0.196726	0.238	0.222699
834.682	14.4	264.27	n/a	HexCer 18:1;O2/26:3	0.267933	0.228552	0.25078	0.249088	0.0197448		0.381329	0.325281	0.356916	0.354509
		262.25	n/a	HexCer 18:2;O2/26:2	0.0841532	0.0723723	0.0791612	0.0785623	0.00591323		0.119769	0.103002	0.112664	0.111812
822.645	9.7	264.27	HexCer 18:1;O2/24:3;O	HexCer 18:1;O2/24:3;O	0.303934	0.292033	0.364134	0.320034	0.038653		0.432566	0.415628	0.518245	0.45548
		262.25	n/a	HexCer 18:2;O2/24:2;O	0.117743	0.119525	0.133232	0.1235	0.00847539		0.167574	0.170112	0.18962	0.175768
850.677	13.1	264.27	HexCer 18:1;O2/26:3;O	HexCer 18:1;O2/26:3;O	0.504033	0.543604	0.53722	0.528286	0.0212446		0.717352	0.773671	0.764584	0.751869
		262.25	n/a	HexCer 18:2;O2/26:2;O	0.0952546	0.0830529	0.0831973	0.0871683	0.00700338		0.135569	0.118203	0.118408	0.12406
914.639	7	264.27	n/a	SHexCer 18:1;O2/26:3	0.134224	0.126758	0.141755	0.134246	0.00749847		0.191031	0.180405	0.201749	0.191062
		262.25	n/a	SHexCer 18:2;O2/26:2	0.0348924	0.0282099	0.0291645	0.0307556	0.00361423		0.0496598	0.040149	0.0415077	0.0437722
930.634	6.6	264.27	n/a	SHexCer 18:1;O2/26:3;O	0.112527	0.055121	0.0420898	0.0699125	0.0374758		0.160151	0.0784496	0.0599033	0.0995012
Y=5
848.661	10.2	264.27	n/a	HexCer 18:1;O2/26:4;O	0.162731	0.16639	0.196372	0.175165	0.0184573		0.231603	0.236811	0.279482	0.249299
		262.25	n/a	HexCer 18:2;O2/26:3;O	0.0268881	0.0197752	0.0209903	0.0225512	0.00380468		0.0382677	0.0281445	0.0298738	0.0320954
876.692	13.8	264.27	n/a	HexCer 18:1;O2/28:4;O	0.0342319	0.0218085	0.0209854	0.0256752	0.00742168		0.0487196	0.0310383	0.0298669	0.0365416

## Sheet: Fig. 4f
Fig. 4f %Relative compositions of C=C location isomers in HexCer 18:1;O2/23:1 and its 2OH-FA analogue
Precusor ion	adduct	GSLs	%Rel. n-7fo (204.17, m/z)					%Rel. n-8fo (218.19, m/z)					%Rel. n-9fo (232.20, m/z)
			# 1	# 2	# 3	Average	Standard deviation	# 1	# 2	# 3	Average	Standard deviation	# 1	# 2	# 3	Average	Standard deviation
917.666	[PBM + H]+	HexCer 18:1;O2/23:1	36.5962	48.6049	47.8901	30.8341	3.47107	63.2108	67.2318	59.8565	44.2693	2.87545	36.6114	31.9692	38.2966	24.8965	2.84624
933.661	[PBM + H]+	HexCer 18:1;O2/23:1;2OH	42.1743	41.0574	41.0638	28.3051	1.37357	63.9821	64.7403	56.9491	42.1874	0.755572	45.1505	45.1522	39.5878	29.5075	0.639633

## Sheet: Fig. 5
Fig. 5 Structural atlas of GSLs in porcine brain.
Label	Area of circle (number of GSL structures)		GSL species	Parent ion, [M+H]+, m/z	R.T., min	Diagnostic ion, [M+H]+, m/z	Chain composition structures
GSLs	304		HexCer
HexCer	214		HexCer X:Ω;O2
SHexCer	80		dihydrosphingosine (DHS)
Hex2Cer	10		HexCer 36:0;O2	730.619	11.2	284.29	HexCer 18:0;O2/18:0
X:Ω,O3	107		HexCer 38:0;O2	758.65	15.8	284.29	HexCer 18:0;O2/20:0
X:Ω,O2	107		HexCer 39:0;O2	772.666	18	284.29	HexCer 18:0;O2/21:0
SPH	59		HexCer 40:0;O2	786.682	21	284.29	HexCer 18:0;O2/22:0
SPD	29		HexCer 41:0;O2	800.697	23.7	284.29	HexCer 18:0;O2/23:0
DHS	14		HexCer 42:0;O2	814.713	26.5	284.29	HexCer 18:0;O2/24:0
PHS	5		HexCer 43:0;O2	828.729	29	284.29	HexCer 18:0;O2/25:0
SPH	63		Hexcer 44:0;O2	842.744	31.9	284.29	HexCer 18:0;O2/26:0
SPD	26		HexCer 36:1;O2	728.604	8.3	284.29	HexCer 18:0;O2/18:1
DHS	18		HexCer 40:1;O2	784.666	15.4	284.29	HexCer 18:0;O2/22:1
18:1;O2	30		HexCer 41:1;O2	798.682	17.8	284.29	HexCer 18:0;O2/23:1
19:1;O2	6		HexCer 42:1;O2	812.697	20.5	284.29	HexCer 18:0;O2/24:1
17:1;O2	1		Hexcer 43:1;O2	826.713	22.9	284.29	HexCer 18:0;O2/25:1
16:1;O2	9		Hexcer 44:1;O2	840.729	25.6	284.29	HexCer 18:0;O2/26:1
20:1;O2	9		HexCer 46:1;O2	868.76	31	284.29	HexCer 18:0;O2/28:1
22:1;O2	1		HexCer 42:2;O2	810.682	15.5	284.29	HexCer 18:0;O2/24:2
C15:η;O	1		HexCer 43:2;O2	824.697	17.9	284.29	HexCer 18:0;O2/25:2
C26:η;O	5		HexCer 44:2;O2	838.713	20.5	284.29	HexCer 18:0;O2/26:2
C30:η;O	2		sphingosine (SPH)
η=0	1		HexCer 32:1;O2	672.541	4.5	264.27	HexCer 18:1;O2/14:0
η=1	1		HexCer 34:1;O2	700.572	6.7	264.27	HexCer 18:1;O2/16:0
η=2	1					278.28	HexCer 19:1;O2/15:0
η=3	1		HexCer 35:1;O2	714.588	8.2	250.25	HexCer 17:1;O2/18:0
η=4	1					264.27	HexCer 18:1;O2/17:0
C26:1(n-7),2OH	1					292.3	HexCer 20:1;O2/22:0
C26:1(n-9),2OH	1		HexCer 36:1;O2	728.604	9.9	264.27	HexCer 18:1;O2/18:0
C26:1(n-10),2OH	1		HexCer 37:1;O2	742.619	11.7	264.27	HexCer 18:1;O2/19:0
						278.28	HexCer 19:1;O2/18:0
			HexCer 38:1;O2	756.635	13.8	264.27	HexCer 18:1;O2/20:0
						292.3	HexCer 20:1;O2/17:0
			HexCer 39:1;O2	770.65	16.3	236.24	HexCer 16:1;O2/23:0
						250.25	HexCer 17:1;O2/22:0
						264.27	HexCer 18:1;O2/21:0
			HexCer 40:1;O2	784.666	18.9	264.27	HexCer 18:1;O2/22:0
			HexCer 41:1;O2	798.682	21.5	264.27	HexCer 18:1;O2/23:0
						278.28	HexCer 19:1;O2/22:0
			HexCer 42:1;O2	812.697	24.2	264.27	HexCer 18:1;O2/24:0
						292.3	HexCer 20:1;O2/22:0
			HexCer 43:1;O2	826.713	26.8	264.27	HexCer 18:1;O2/25:0
						278.28	HexCer 19:1;O2/24:0
			HexCer 44:1;O2	840.729	29.5	264.27	HexCer 18:1;O2/26:0
						292.3	HexCer 20:1;O2/24:0
			HexCer 45:1;O2	854.744	32.2	264.27	HexCer 18:1;O2/27:0
						292.3	HexCer 20:1;O2/25:0
			HexCer 46:1;O2	868.76	34.7	264.27	HexCer 18:1;O2/28:0
						292.3	HexCer 20:1;O2/26:0
			HexCer 36:2;O2	726.588	7	264.27	HexCer 18:1;O2/18:1
			HexCer 38:2;O2	754.619	9.6	264.27	HexCer 18:1;O2/20:1
			HexCer 39:2,O2	768.635	11.5	264.27	HexCer 18:1;O2/21:1
			HexCer 40:2;O2	782.65	13.6	236.24	HexCer 16:1;O2/24:1
						264.27	HexCer 18:1;O2/22:1
			HexCer 41:2;O2	796.666	15.9	236.24	HexCer 16:1;O2/25:1
						250.25	HexCer 17:1;O2/24:1
						264.27	HexCer 18:1;O2/23:1
						278.28	HexCer 19:1;O2/22:1
			HexCer 42:2;O2	810.682	18.6	236.24	HexCer 16:1;O2/26:1
						250.25	HexCer 17:1;O2/25:1
						264.27	HexCer 18:1;O2/24:1
						292.3	HexCer 20:1;O2/22:1
			HexCer 43:2;O2	824.697	21.2	264.27	HexCer 18:1;O2/25:1
						278.28	HexCer 19:1;O2/24:1
						292.3	HexCer 20:1;O2/23:1
			HexCer 44:2;O2	838.713	23.8	264.27	HexCer 18:1;O2/26:1
						292.3	HexCer 20:1;O2/24:1
			HexCer 45:2;O2	852.729	26.5	264.27	HexCer 18:1;O2/27:1
						278.28	HexCer 19:1;O2/26:1
						292.3	HexCer 20:1;O2/25:1
			HexCer 46:2;O2	866.744	29.2	264.27	HexCer 18:1;O2/28:1
						292.3	HexCer 20:1;O2/26:1
			HexCer 48:2;O2	894.776	34	264.27	HexCer 18:1;O2/30:1
			HexCer 40:3;O2	780.635	9.9	264.27	HexCer 18:1;O2/22:2
			HexCer 41:3;O2	794.65	11.4	264.27	HexCer 18:1;O2/23:2
			HexCer 42:3;O2	808.666	13.8	264.27	HexCer 18:1;O2/24:2
			HexCer 43:3;O2	822.682	16.1	264.27	HexCer 18:1;O2/25:2
						278.28	HexCer 19:1;O2/24:2
			HexCer 44:3;O2	836.697	18.6	264.27	HexCer 18:1;O2/26:2
						292.3	HexCer 20:1;O2/24:2
			HexCer 45:3;O2	850.713	21.2	264.27	HexCer 18:1;O2/27:2
			HexCer 46:3;O2	864.729	23.7	264.27	HexCer 18:1;O2/28:2
						292.3	HexCer 20:1;O2/26:2
			HexCer 42:4;O2	806.65	10.4	264.27	HexCer 18:1;O2/24:3
			HexCer 44:4;O2	834.682	14.4	264.27	HexCer 18:1;O2/26:3
			sphingadiene (SPD)
			HexCer 36:2;O2	726.588	7	262.25	HexCer 18:2;O2/18:0
			HexCer 38:2;O2	754.619	9.6	290.28	HexCer 20:2;O2/18:0
						262.25	HexCer 18:2;O2/20:0
			HexCer 39:2,O2	768.635	11.5	262.25	HexCer 18:2;O2/21:0
			HexCer 40:2;O2	782.65	13.6	262.25	HexCer 18:2;O2/22:0
			HexCer 41:2;O2	796.666	15.9	262.25	HexCer 18:2;O2/23:0
			HexCer 42:2;O2	810.682	18.6	290.28	HexCer 20:2;O2/22:0
						262.25	HexCer 18:2;O2/24:0
			HexCer 43:2;O2	824.697	21.2	262.25	HexCer 18:2;O2/25:0
						276.27	HexCer 19:2;O2/24:0
			HexCer 44:2;O2	838.713	23.8	290.28	HexCer 20:2;O2/24:0
						262.25	HexCer 18:2;O2/26:0
			HexCer 40:3;O2	780.635	9.9	262.25	HexCer 18:2;O2/22:1
			HexCer 41:3;O2	794.65	11.4	262.25	HexCer 18:2;O2/23:1
			HexCer 42:3;O2	808.666	13.8	262.25	HexCer 18:2;O2/24:1
			HexCer 43:3;O2	822.682	16.1	262.25	HexCer 18:2;O2/25:1
						276.27	HexCer 19:2;O2/24:1
			HexCer 44:3;O2	836.697	18.6	262.25	HexCer 18:2;O2/26:1
						290.28	HexCer 20:2;O2/24:1
			HexCer 45:3;O2	850.713	21.2	262.25	HexCer 18:2;O2/27:1
						276.27	HexCer 19:2;O2/26:1
						290.28	HexCer 20:2;O2/25:1
			HexCer 46:3;O2	864.729	23.7	262.25	HexCer 18:2;O2/28:1
						290.28	HexCer 20:2;O2/26:1
			HexCer 42:4;O2	806.65	10.4	262.25	HexCer 18:2;O2/24:2
			HexCer 44:4;O2	834.682	14.4	262.25	HexCer 18:2;O2/26:2
			HexCer X:Ω;O3
			dihydrosphingosine (DHS)
			HexCer 40:0;O3	802.677	20.2	284.29	HexCer 18:0;O2/22:0;O
			HexCer 41:0;O3	816.692	23	284.29	HexCer 18:0;O2/23:0;O
			HexCer 42:0;O3	830.708	25.5	284.29	HexCer 18:0;O2/24:0;O
			HexCer 43:0;O3	844.724	28.5	284.29	HexCer 18:0;O2/25:0;O
			HexCer 44:0;O3	858.739	30.9	284.29	HexCer 18:0;O2/26:0;O
			HexCer 40:1;O3	800.661	14.5	284.29	HexCer 18:0;O2/22:1;O
			HexCer 41:1;O3	814.677	16.9	284.29	HexCer 18:0;O2/23:1;O
			HexCer 42:1;O3	828.692	19.5	284.29	HexCer 18:0;O2/24:1;O
			HexCer 43:1;O3	842.708	22.1	284.29	HexCer 18:0;O2/25:1;O
			HexCer 44:1;O3	856.724	24.8	284.29	HexCer 18:0;O2/26:1;O
			HexCer 46:1;O3	884.755	30.2	284.29	HexCer 18:0;O2/28:1;O
			HexCer 42:2;O3	826.677	14.7	284.29	HexCer 18:0;O2/24:2;O
			HexCer 44:2;O3	854.708	19.4	284.29	HexCer 18:0;O2/26:2;O
			HexCer 44:3;O3	852.692	15.8	284.29	HexCer 18:0;O2/26:3;O
			phytosphingosine (PHS)
			HexCer 40:0;O3	802.677	16.3	300.29	HexCer 18:0;O2/22,0
			HexCer 42:0;O3	830.708	21.5	300.29	HexCer 18:0;O2/24:0
			HexCer 42:1;O3	828.692	15.9	300.29	HexCer 18:0;O2/24:1
			HexCer 43:1;O3	842.708	18.3	300.29	HexCer 18:0;O2/25:1
			HexCer 44:1;O3	856.724	20.8	300.29	HexCer 18:0;O2/26:1
			sphingosine (SPH)
			HexCer 34:1;O3	716.567	6.1	236.24	HexCer 16:1;O2/18:0;O
			HexCer 36:1;O3	744.598	9.2	236.24	HexCer 16:1;O2/20:0;O
						264.27	HexCer 18:1;O2/18:0;O
			HexCer 37:1;O3	758.614	10.9	236.24	HexCer 16:1;O2/21:0;O
						264.27	HexCer 18:1;O2/19:0;O
			HexCer 38:1;O3	772.63	13.1	236.24	HexCer 16:1;O2/22:0;O
						264.27	HexCer 18:1;O2/20:0;O
			HexCer 40:1;O3	800.661	17.9	236.24	HexCer 16:1;O2/24:0;O
						264.27	HexCer 18:1;O2/22:0;O
			HexCer 41:1;O3	814.677	20.5	264.27	HexCer 18:1;O2/23:0;O
			HexCer 42:1;O3	828.692	23	264.27	HexCer 18:1;O2/24:0;O
			HexCer 43:1;O3	842.708	25.9	264.27	HexCer 18:1;O2/25:0;O
						278.28	HexCer 19:1;O2/24:0;O
						292.3	HexCer 20:1;O2/23:0;O
			HexCer 44:1;O3	856.724	28.4	264.27	HexCer 18:1;O2/26:0;O
						292.3	HexCer 20:1;O2/24:0;O
			HexCer 45:1;O3	870.739	31	264.27	HexCer 18:1;O2/27:0;O
						278.28	HexCer 19:1;O2/26:0;O
						292.3	HexCer 20:1;O2/25:0;O
			HexCer 46:1;O3	884.755	33.6	264.27	HexCer 18:1;O2/28:0;O
						292.3	HexCer 20:1;O2/26:0;O
			HexCer 33:2;O3	700.536	1.5	264.27	HexCer 18:1;O2/15:1;O
			HexCer 36:2;O3	742.583	6.3	264.27	HexCer 18:1;O2/18:1;O
			HexCer 38:2;O3	770.614	9.1	236.24	HexCer 16:1;O2/22:1;O
						264.27	HexCer 18:1;O2/20:1;O
			HexCer 40:2;O3	798.645	12.6	236.24	HexCer 16:1;O2/24:1;O
						264.27	HexCer 18:1;O2/22:1;O
			HexCer 41:2;O3	812.661	14.9	236.24	HexCer 16:1;O2/25:1;O
						250.25	HexCer 17:1;O2/24:1;O
						264.27	HexCer 18:1;O2/23:1;O
			HexCer 42:2;O3	826.677	17.4	264.27	HexCer 18:1;O2/24:1;O
			HexCer 43:2;O3	840.692	20	264.27	HexCer 18:1;O2/25:1;O
						278.28	HexCer 19:1;O2/24:1;O
			HexCer 44:2;O3	854.708	22.6	264.27	HexCer 18:1;O2/26:1;O
						292.3	HexCer 20:1;O2/24:1;O
			HexCer 45:2;O3	868.724	25.2	264.27	HexCer 18:1;O2/27:1;O
						292.3	HexCer 20:1;O2/25:1;O
						278.28	HexCer 19:1;O2/26:1;O
			HexCer 46:2;O3	882.739	28.2	264.27	HexCer 18:1;O2/28:1;O
						292.3	HexCer 20:1;O2/26:1;O
						320.33	HexCer 22:1;O2/24:1;O
			HexCer 48:2;O3	910.771	32.9	264.27	HexCer 18:1;O2/30:1;O
			HexCer 40:3;O3	796.63	9.3	236.24	HexCer 16:1;O2/24:2;O
						264.27	HexCer 18:1;O2/22:2;O
			HexCer 41:3;O3	810.645	10.8	264.27	HexCer 18:1;O2/23:2;O
			HexCer 42:3;O3	824.661	12.8	264.27	HexCer 18:1;O2/24:2;O
			HexCer 43:3;O3	838.677	15.1	264.27	HexCer 18:1;O2/25:2;O
						278.28	HexCer 19:1;O2/24:2;O
			HexCer 44:3;O3	852.692	17.5	264.27	HexCer 18:1;O2/26:2;O
						278.28	HexCer 19:1;O2/25:2;O
						292.3	HexCer 20:1;O2/24:2;O
			HexCer 45:3;O3	866.708	19.7	264.27	HexCer 18:1;O2/27:2;O
			HexCer 46:3;O3	880.724	22.9	264.27	HexCer 18:1;O2/28:2;O
						292.3	HexCer 20:1;O2/26:2;O
			HexCer 48:3;O3	908.755	28	264.27	HexCer 18:1;O2/30:2;O
			HexCer 42:4;O3	822.645	9.7	264.27	HexCer 18:1;O2/24:3;O
			HexCer 44:4;O3	850.677	13.1	264.27	HexCer 18:1;O2/26:3;O
			HexCer 44:5;O3	848.661	10.2	264.27	HexCer 18:1;O2/26:4;O
			HexCer 46:5;O3	876.692	13.8	264.27	HexCer 18:1;O2/28:4;O
			sphingadiene (SPD)
			HexCer 36:2;O3	742.583	6.3	262.25	HexCer 18:2;O2/18:0;O
			HexCer 38:2;O3	770.614	9.1	290.28	HexCer 20:2;O2/18:0;O
						262.25	HexCer 18:2;O2/20:0;O
			HexCer 40:2;O3	798.645	12.6	262.25	HexCer 18:2;O2/22:0;O
			HexCer 41:2;O3	812.661	14.9	262.25	HexCer 18:2;O2/23:0;O
			HexCer 42:2;O3	826.677	17.4	290.28	HexCer 20:2;O2/22:0;O
						262.25	HexCer 18:2;O2/24:0;O
			HexCer 43:2;O3	840.692	20	262.25	HexCer 18:2;O2/25:0;O
			HexCer 44:2;O3	854.708	22.6	290.28	HexCer 20:2;O2/24:0;O
						262.25	HexCer 18:2;O2/26:0;O
			HexCer 45:2;O3	868.724	25.2	290.28	HexCer 20:2;O2/25:0;O
			HexCer 46:2;O3	882.739	28.2	290.28	HexCer 20:2;O2/26:0;O
			HexCer 40:3;O3	796.63	9.3	262.25	HexCer 18:2;O2/22:1;O
			HexCer 41:3;O3	810.645	10.8	262.25	HexCer 18:2;O2/23:1;O
			HexCer 42:3;O3	824.661	12.8	262.25	HexCer 18:2;O2/24:1;O
			HexCer 43:3;O3	838.677	15.1	262.25	HexCer 18:2;O2/25:1;O
						276.27	HexCer 19:2;O2/24:1;O
						290.28	HexCer 20:2;O2/23:1;O
			HexCer 44:3;O3	852.692	17.5	262.25	HexCer 18:2;O2/26:1;O
						290.28	HexCer 20:2;O2/24:1;O
			HexCer 45:3;O3	866.708	19.7	276.27	HexCer 19:2;O2/26:1;O
						290.28	HexCer 20:2;O2/25:1;O
						262.25	HexCer 18:2;O2/27:1;O
			HexCer 46:3;O3	880.724	22.9	262.25	HexCer 18:2;O2/28:1;O
						290.28	HexCer 20:2;O2/26:1;O
			HexCer 48:3;O3	908.755	28	262.25	HexCer 18:2;O2/30:1;O
			HexCer 42:4;O3	822.645	9.7	262.25	HexCer 18:2;O2/24:2;O
			HexCer 44:4;O3	850.677	13.1	262.25	HexCer 18:2;O2/26:2;O
			HexCer 44:5;O3	848.661	10.2	262.25	HexCer 18:2;O2/26:3;O
			SHexCer
			SHexCer 36:0;O2	810.576	5.3	284.295	SHexCer 18:0;O2/18:0
			SHexCer 40:0;O2	866.639	10.4	284.295	SHexCer 18:0;O2/22:0
			SHexCer 41:0;O2	880.654	12.1	284.295	SHexCer 18:0;O2/23:0
			SHexCer 42:0;O2	894.67	14	284.295	SHexCer 18:0;O2/24:0
			SHexCer 40:1;O3	880.618	7	284.295	SHexCer 18:0;O2/22:1;O
			SHexCer 42:1;O3	908.649	9.9	284.295	SHexCer 18:0;O2/24:1;O
			SHexCer 44:1;O3	936.68	13.1	284.295	SHexCer 18:0;O2/26:1;O
			SHexCer 38:1;O2	836.592	6.7	284.295	SHexCer 18:0;O2/20:1
			SHexCer 40:1;O2	864.623	7.3	284.295	SHexCer 18:0;O2/22:1
			SHexCer 41:1;O2	878.639	8.6	284.295	SHexCer 18:0;O2/23:1
			SHexCer 42:1;O2	892.654	10.1	284.295	SHexCer 18:0;O2/24:1
			SHexCer 43:1;O2	906.67	11.7	284.295	SHexCer 18:0;O2/25:1
			SHexCer 44:1;O2	920.686	13.5	284.295	SHexCer 18:0;O2/26:1
			SHexCer 42:2;O2	890.639	7.4	284.295	SHexCer 18:0;O2/24:2
			SHexCer 44:3;O2	916.654	7.9	284.295	SHexCer 18:0;O2/26:3
			SHexCer 40:0;O3	882.634	9.9	284.295	SHexCer 18:0;O2/22:0;O
			SHexCer 42:0;O3	910.665	13.4	284.295	SHexCer 18:0;O2/24:0;O
			SHexCer 42:1;O3	908.649	7.8	300.29	SHexCer 18:0;O2/24:1
			SHexCer 34:1;O2	780.529	3.1	264.269	SHexCer 18:1;O2/16:0
			SHexCer 36:1;O2	808.56	4.5	264.269	SHexCer 18:1;O2/18:0
			SHexCer 37:1;O2	822.576	5.6	264.269	SHexCer 18:1;O2/19:0
			SHexCer 38:1;O2	836.592	6.6	264.269	SHexCer 18:1;O2/20:0
			SHexCer 40:1;O2	864.623	9.3	264.269	SHexCer 18:1;O2/22:0
			SHexCer 41:1;O2	878.639	10.8	264.269	SHexCer 18:1;O2/23:0
			SHexCer 42:1;O2	892.654	12.5	264.269	SHexCer 18:1;O2/24:0
			SHexCer 43:1;O2	906.67	14.5	264.269	SHexCer 18:1;O2/25:0
			SHexCer 44:1;O2	920.686	15.6	264.269	SHexCer 18:1;O2/26:0
			SHexCer 36:2;O2	806.545	3.3	264.269	SHexCer 18:1;O2/18:1
						262.253	SHexCer 18:2;O2/18:0
			SHexCer 38:2;O2	834.576	4.6	264.269	SHexCer 18:1;O2/20:1
						262.253	SHexCer 18:2;O2/20:0
						290.284	SHexCer 20:2;O2/18:0
			SHexCer 40:2;O2	862.607	6.6	264.269	SHexCer 18:1;O2/22:1
						262.253	SHexCer 18:2;O2/22:0
			SHexCer 41:2;O2	876.623	7.8	264.269	SHexCer 18:1;O2/23:1
						262.253	SHexCer 18:2;O2/23:0
			SHexCer 42:2;O2	890.639	9.1	264.269	SHexCer 18:1;O2/24:1
						262.253	SHexCer 18:2;O2/24:0
			SHexCer 43:2;O2	904.654	10.5	264.269	SHexCer 18:1;O2/25:1
						262.253	SHexCer 18:2;O2/25:0
						278.284	SHexCer 19:1;O2/24:1
			SHexCer 44:2;O2	918.67	11.5	264.269	SHexCer 18:1;O2/26:1
						292.3	SHexCer 20:1;O2/24:1
						262.253	SHexCer 18:2;O2/26:0
			SHexCer 46:2;O2	946.701	16.1	264.269	SHexCer 18:1;O2/28:1
						292.3	SHexCer 18:2;O2/22:1
			SHexCer 40:3;O2	860.592	4.7	264.269	SHexCer 18:1;O2/22:2
						262.253	SHexCer 18:2;O2/22:1
			SHexCer 42:3;O2	888.623	6.7	264.269	SHexCer 18:1;O2/24:2
						262.253	SHexCer 18:2;O2/24:1
			SHexCer 43:3;O2	902.639	7.8	264.269	SHexCer 18:1;O2/25:2
						262.253	SHexCer 18:2;O2/25:1
			SHexCer 44:3;O2	916.654	9.2	264.269	SHexCer 18:1;O2/26:2
						262.253	SHexCer 18:2;O2/26:1
						290.284	SHexCer 20:2;O2/24:1
			SHexCer 44:4;O2	914.639	7	264.269	SHexCer 18:1;O2/26:3
						262.253	SHexCer 18:2;O2/26:2
			SHexCer 36:1;O3	824.555	4.3	264.269	SHexCer 18:1;O2/18:0;O
			SHexCer 38:1;O3	852.587	6.3	264.269	SHexCer 18:1;O2/20:0;O
			SHexCer 40:1;O3	880.618	8.8	264.269	SHexCer 18:1;O2/22:0;O
			SHexCer 41:1;O3	894.634	10.5	264.269	SHexCer 18:1;O2/23:0;O
			SHexCer 42:1;O3	908.649	12	264.269	SHexCer 18:1;O2/24:0;O
			SHexCer 44:1;O3	936.68	15	264.269	SHexCer 18:1;O2/26:0;O
			SHexCer 40:2;O3	878.602	6.1	236.237	SHexCer 16:1;O2/24:1;O
						264.269	SHexCer 18:1;O2/22:1;O
						262.253	SHexCer 18:2;O2/22:0;O
			SHexCer 42:2;O3	906.634	8.7	264.269	SHexCer 18:1;O2/24:1;O
						262.253	SHexCer 18:2;O2/24:0;O
			SHexCer 43:2;O3	920.649	9.6	264.269	SHexCer 18:1;O2/25:1;O
						262.253	SHexCer 18:2;O2/25:0;O
			SHexCer 44:2;O3	934.665	11	264.269	SHexCer 18:1;O2/26:1;O
						292.3	SHexCer 20:1;O2/24:1;O
			SHexCer 42:3;O3	904.618	6.3	264.269	SHexCer 18:1;O2/24:2;O
						262.253	SHexCer 18:2;O2/24:1;O
			SHexCer 43:3;O3	918.634	7.4	264.269	SHexCer 18:1;O2/25:2;O
						262.252	SHexCer 18:2;O2/25:1;O
			SHexCer 44:3;O3	932.649	8.8	264.269	SHexCer 18:1;O2/26:2;O
						262.253	SHexCer 18:2;O2/26:1;O
						290.284	SHexCer 20:2;O2/24:1;O
			SHexCer 44:4;O3	930.634	6.6	264.269	SHexCer 18:1;O2/26:3;O
			Hex2Cer
			Hex2Cer 34:1;O2	862.625	6.1	236.24	Hex2Cer 16:1;O2/18:0
						264.27	Hex2Cer 18:1;O2/16:0
			Hex2Cer 36:1;O2	890.656	8.9	264.27	Hex2Cer 18:1;O2/18:0
			Hex2Cer 38:1;O2	918.688	12.2	264.27	Hex2Cer 18:1;O2/20:0
						292.3	Hex2Cer 20:1;O2/18:0
			Hex2Cer 36:2;O2	888.641	6	264.27	Hex2Cer 18:1;O2/18:1
						262.25	Hex2Cer 18:2;O2/18:0
			Hex2Cer 42:2;O2	972.735	16.2	264.27	Hex2Cer 18:1;O2/24:1
			Hex2Cer 42:2;O3	988.75	15.8	264.27	Hex2Cer 18:1;O2/24:1;O
			Hex2Cer 42:1;O2	974.75	18	284.29	Hex2Cer 18:0;O2/24:1

## Sheet: Fig. 7a,b,e,f,g
	Fig. 7a %GSL and RSDs of 40 GSL speciess in individual human brain samples																																Measurement of significant differences between sample groups
	normal group									IDH-wildtype group											IDH-mutant group
%GSL in 40 GSL species	N5	N3	N6	N4	N1	N2	Average	Standard deviation	Relative Standard deviation %	W1	W2	W8	W7	W5	W6	W4	W3	Average	Standard deviation	Relative Standard deviation %	M7	M6	M1	M5	M2	M8	M4	M3	Average	Standard deviation	Relative Standard deviation %		p value of normal vs IDH-wildtype	p value of normal vs IDH-mutant	p value of IDH-wildtype vs IDH-mutant
HexCer 36:1;O2(SPH)/IS	0.726194	1.30442	1.15566	0.555603	3.14745	1.05808	1.32457	0.935118	70.5979	0.262056	5.55537	0.909016	2.85008	1.47614	2.87402	3.31088	2.56846	2.47575	1.6407	66.2706	2.16414	0.604587	2.41832	0.2556	7.51927	0.537623	7.07733	0.307762	2.61058	3.01078	115.33		0.151326	0.336306	0.913022
HexCer 36:1;O3(SPH)/IS	0.165684	0.254141	0.343062	0.223896	0.564975	0.334311	0.314345	0.13996	44.5244	0.0388489	0.642142	0.0544934	0.286081	0.164126	0.247721	0.489565	0.365452	0.286054	0.208938	73.0416	0.167352	0.0465702	0.262317	0.0450845	0.996919	0.0625246	0.531551	0.0352271	0.268443	0.339342	126.411		0.780003	0.762129	0.902308
HexCer 38:1;O2(SPH)/IS	0.314135	0.489638	0.381343	0.147297	0.693122	0.240415	0.377658	0.193911	51.3456	0.0460121	0.330559	0.124479	0.420086	0.1377	0.301385	0.465824	0.278702	0.263093	0.148358	56.3897	0.326718	0.0699825	0.199561	0.0446416	0.928561	0.0593839	0.510174	0.0344081	0.271679	0.314006	115.58		0.232871	0.482121	0.945245
HexCer 38:1;O3(SPH)/IS	0.206099	0.259649	0.328291	0.178556	0.389027	0.287267	0.274815	0.0778164	28.3159	0.0277346	0.219637	0.0384462	0.227629	0.0811526	0.133301	0.260666	0.201669	0.14878	0.0911767	61.2831	0.0991537	0.0310829	0.130521	0.0491109	0.452663	0.0347146	0.189179	0.0173683	0.125474	0.144664	115.294		0.0186782	0.0418033	0.705674
HexCer 40:1;O2(SPH)/IS	0.392494	0.518498	0.522876	0.275341	1.24455	0.508093	0.576976	0.341106	59.1196	0.137903	1.18129	0.339294	1.59046	0.363768	1.20552	1.29694	1.01758	0.891594	0.534889	59.9925	0.807466	0.300145	0.578083	0.122254	3.23564	0.167169	1.86616	0.128115	0.900629	1.10831	123.059		0.23327	0.506253	0.983725
HexCer 40:1;O3(SPH)/IS	2.01411	2.62435	3.14929	1.56783	3.71058	2.82083	2.64783	0.771928	29.1532	0.386406	2.77911	0.350791	2.87943	0.883851	1.84702	3.7429	2.45192	1.91518	1.26251	65.9213	1.25197	0.31287	1.39821	0.589215	6.07976	0.380206	2.58038	0.297288	1.61124	1.96591	122.012		0.23517	0.248369	0.718414
HexCer 41:1;O2(SPH)/IS	0.568579	0.829782	0.943777	0.486519	2.62173	0.920541	1.06182	0.786804	74.0995	0.226535	2.45231	0.730613	2.63701	0.830042	2.2938	2.33053	1.79419	1.66188	0.930361	55.9825	0.683221	0.412205	1.23372	0.262409	4.88571	0.393493	2.96788	0.173055	1.37646	1.6875	122.597		0.227431	0.681512	0.681619
HexCer 41:1;O3(SPH)/IS	5.81137	6.56172	8.5467	4.69491	10.0854	7.56335	7.21058	1.94328	26.9505	1.02404	8.78978	0.865834	7.36359	2.75338	4.81928	8.4465	7.37482	5.17965	3.27738	63.2741	2.59421	0.828659	3.01129	2.25255	12.4757	1.16521	6.8402	0.645366	3.72665	4.04724	108.603		0.204084	0.0770736	0.443187
HexCer 42:1;O2(SPH)/IS	2.10259	3.13503	3.45694	1.65993	8.38828	3.12103	3.64397	2.42438	66.5315	0.887244	8.49794	2.07947	9.24214	3.12291	8.50261	6.79647	7.15801	5.78585	3.26039	56.3512	3.75251	2.13095	5.14545	0.738529	23.0226	1.03719	11.1491	1.14563	6.01525	7.68031	127.681		0.202404	0.483401	0.939115
HexCer 42:1;O3(SPH)/IS	11.1591	17.7035	17.8422	9.28733	17.8863	15.3639	14.8737	3.77206	25.3605	2.37009	15.9396	1.59817	14.5873	6.41895	8.35192	13.9788	16.909	10.0192	6.14388	61.3209	8.08949	3.05521	9.02624	4.30729	32.7228	2.86902	17.0661	2.48488	9.95263	10.4115	104.611		0.11482	0.294721	0.987789
HexCer 43:1;O2(SPH)/IS	0.619057	0.966064	1.28316	0.495685	3.20277	0.925554	1.24871	0.99673	79.8205	0.42837	3.93367	0.73047	3.76754	0.974281	3.72741	2.83596	3.6955	2.51165	1.53345	61.0535	0.898506	0.400171	1.76854	0.326465	9.59014	0.334915	4.65189	0.228947	2.27495	3.30744	145.385		0.105617	0.480012	0.856927
HexCer 43:1;O3(SPH)/IS	3.94995	6.33859	5.92777	2.71007	5.85317	4.92619	4.95096	1.39412	28.1587	0.75145	5.60455	0.402474	4.58929	2.17998	2.60878	4.28305	6.56761	3.3734	2.24234	66.4714	2.13908	0.6997	3.09499	1.3882	14.2039	0.920222	4.48798	0.48761	3.42771	4.55999	133.033		0.156951	0.448183	0.976311
HexCer 44:1;O2(SPH)/IS	0.272581	0.458988	0.398001	0.16707	0.849238	0.315486	0.410227	0.237615	57.9229	0.195618	0.997655	0.262349	1.13408	0.409064	1.30137	0.676083	1.08949	0.758213	0.430019	56.7148	0.56963	0.293043	1.53845	0.117243	7.24965	0.150768	1.9889	0.175096	1.51035	2.42335	160.45		0.1008	0.294241	0.40196
HexCer 44:1;O3(SPH)/IS	1.09233	1.91622	1.83212	0.572739	1.41371	1.09596	1.32051	0.507336	38.4196	0.322302	1.63617	0.115912	1.31947	0.527323	0.940937	1.28732	2.11921	1.03358	0.686682	66.4373	0.971183	0.295021	1.6971	0.348895	8.05811	0.270666	1.77939	0.260647	1.71013	2.64241	154.516		0.407027	0.730323	0.494856
HexCer 36:2;O2(SPH)/IS	0.150616	0.245527	0.442255	0.162276	0.595446	0.319226	0.319224	0.173163	54.245	0.251391	1.19803	0.611541	0.49976	0.196101	0.426214	0.562733	0.4255	0.521409	0.308246	59.118	0.331968	0.109155	0.140963	0.0360183	0.640772	0.133475	1.40499	0.0499043	0.355906	0.468252	131.567		0.176416	0.859183	0.41773
HexCer 40:2;O2(SPH)/IS	0.103508	0.206896	0.218315	0.108961	0.345827	0.187145	0.195109	0.0886218	45.4218	0.0341909	0.23371	0.287265	0.352673	0.089197	0.206181	0.450175	0.183308	0.229587	0.135083	58.8372	0.0576107	0.0169808	0.22531	0.029835	0.449084	0.0344914	0.613691		0.203858	0.239388	117.429		0.59829	0.934361	0.798162
HexCer 40:2;O3(SPH)/IS	0.263425	0.328261	0.63357	0.277361	0.699676	0.423327	0.437603	0.187222	42.7835	0.0555914	0.27157	0.117437	0.492355	0.081443	0.199564	0.858222	0.183302	0.282436	0.270315	95.7085	0.0444025	0.01495	0.163621	0.0726175	0.328332	0.0469799	0.435912		0.158116	0.162923	103.04		0.252914	0.0149527	0.309543
HexCer 41:2;O2(SPH)/IS	0.22387	0.360469	0.395392	0.196251	0.843226	0.403622	0.403805	0.232592	57.6001	0.0807948	0.626476	0.477819	0.914669	0.212681	0.570158	1.1788	0.431684	0.561635	0.355908	63.3699	0.0740278	0.0478697	0.215378	0.0729096	0.824517	0.0670205	1.26231		0.366291	0.482708	131.783		0.365213	0.865692	0.384318
HexCer 41:2;O3(SPH)/IS	0.623013	0.690219	1.23204	0.57464	1.7268	0.929606	0.96272	0.446701	46.3999	0.129883	0.705711	0.262787	1.09167	0.220986	0.489265	1.98843	0.494327	0.672883	0.614117	91.2664	0.072671	0.0495132	0.198493	0.167228	0.628807	0.106347	0.942043		0.3093	0.341463	110.399		0.348931	0.0122989	0.189047
HexCer 42:2;O2(SPH)/IS	3.97546	6.55982	7.37215	3.11276	16.085	6.27873	7.23065	4.63312	64.0761	2.81916	15.9256	6.04822	17.5158	3.69826	10.7163	20.4414	8.0326	10.6497	6.63888	62.3389	1.19342	1.03139	6.76578	1.56307	17.3052	1.36848	19.8555	0.848596	6.24143	7.8864	126.356		0.303333	0.789966	0.246501
HexCer 42:2;O3(SPH)/IS	5.42933	7.58364	7.7542	5.22741	13.2742	8.2571	7.92098	2.9112	36.753	1.71729	6.97067	3.20708	10.6338	3.1131	5.60756	13.1064	4.55488	6.11385	3.95565	64.6999	1.02717	0.615532	5.02847	2.16529	8.75782	1.37798	8.9681	0.518208	3.55732	3.57502	100.497		0.365517	0.0312912	0.196507
HexCer 43:2;O2(SPH)/IS	2.34625	2.73168	3.73226	2.11756	9.26818	3.64546	3.97357	2.67709	67.3725	1.17334	7.10488	2.17823	9.01909	2.11498	5.54407	8.89308	4.57242	5.07501	3.09614	61.0076	0.679752	0.373913	2.34738	0.538904	8.90706	0.697132	10.5162	0.196829	3.03215	4.19698	138.416		0.499478	0.64077	0.286583
HexCer 43:2;O3(SPH)/IS	3.12835	3.0685	4.67219	2.92779	7.81478	4.45142	4.34384	1.85881	42.7919	0.692033	4.07335	0.604138	3.87018	1.24906	2.46822	4.3613	2.54182	2.48251	1.52341	61.3657	0.711307	0.254362	1.52153	1.12325	4.22171	0.565785	3.07028	0.137999	1.45078	1.45886	100.557		0.0615423	0.00668406	0.188177
HexCer 44:2;O2(SPH)/IS	1.70463	2.6543	2.59707	1.33994	7.17929	2.32895	2.96736	2.12725	71.6883	0.997342	5.33648	1.84476	5.93489	2.00162	5.19577	5.43252	4.03919	3.84782	1.94506	50.5496	0.922599	0.578401	4.56974	0.681299	15.6875	0.657128	10.1104	0.439834	4.20586	5.73162	136.277		0.435984	0.626223	0.869518
HexCer 44:2;O3(SPH)/IS	3.71278	3.50283	5.83797	3.11668	7.96908	4.88566	4.8375	1.83399	37.9119	1.09099	5.20463	0.533204	4.12167	1.46776	2.99923	5.39684	4.24282	3.13214	1.90283	60.7518	1.35826	0.423575	4.85703	1.22692	9.28453	0.717813	4.95111	0.347508	2.89584	3.19341	110.276		0.117874	0.209492	0.859891
HexCer 42:3;O2(SPH)/IS	0.514753	0.939578	1.18867	0.527909	1.72342	0.809602	0.950655	0.456632	48.0334	0.142083	0.709343	1.61442	1.78343	0.284756	0.876315	1.18416	0.586363	0.89761	0.59279	66.0409	0.130919	0.11023	0.3407	0.120286	1.43422	0.198474	2.50285	0.0521048	0.611223	0.889177	145.475		0.858768	0.412521	0.461032
HexCer 42:3;O3(SPH)/IS	0.49824	0.538758	1.1471	0.496132	1.44984	0.739648	0.811619	0.39931	49.1992	0.0880614	0.398602	0.270048	1.04575	0.136092	0.408054	1.4157	0.306155	0.508558	0.470119	92.4415	0.0791812	0.0432763	0.235907	0.113961	0.77289	0.105389	1.11469	0.0273895	0.311585	0.405647	130.188		0.228296	0.0403894	0.384764
HexCer 43:3;O2(SPH)/IS	0.27987	0.373253	0.500655	0.213563	0.761918	0.354274	0.413922	0.195933	47.3358	0.0782453	0.226546	0.483984	0.833361	0.0982321	0.352922	0.71889	0.205135	0.374664	0.281901	75.2408			0.143337	0.0598692	0.519736	0.0649129	1.00035		0.35764	0.406088	113.547		0.775938	0.769394	0.930045
HexCer 43:3;O3(SPH)/IS	0.199976	0.194896	0.380287	0.207902	0.501421	0.269106	0.292265	0.124214	42.5005	0.0362601	0.0984289	0.0834894	0.384364	0.0489326	0.118624	0.503969	0.0991554	0.171653	0.173318	100.97			0.0717429	0.0598103	0.195732	0.0359429	0.298986		0.132443	0.111819	84.4285		0.174602	0.0535222	0.663462
HexCer 44:3;O2(SPH)/IS	0.26718	0.324291	0.462173	0.184264	0.837146	0.290923	0.39433	0.235195	59.6441	0.165799	0.429048	0.435878	1.16159	0.166608	0.518486	0.994359	0.357652	0.528678	0.364125	68.8747	0.147448	0.0803902	1.29881	0.0901106	2.43438	0.130853	2.0304	0.0777978	0.786274	0.989179	125.806		0.447602	0.364877	0.500731
HexCer 44:3;O3(SPH)/IS	0.326918	0.37903	0.530533	0.305511	0.8095	0.383618	0.455852	0.190258	41.7367	0.0890754	0.238481	0.144504	0.731723	0.115811	0.277259	0.671405	0.234134	0.312799	0.24907	79.6261	0.164511	0.0471885	0.51949	0.127027	1.1619	0.12659	0.74404	0.0465686	0.367165	0.406838	110.805		0.75223	0.708895	0.925069
HexCer 42:0;O2(DHS)/IS	0.190114	0.272199	0.447364	0.172742	0.763873	0.285674	0.355328	0.22261	62.6491	0.405773	1.92553	0.291936	0.835376	0.459524	1.05885	0.686118	1.0607	0.840476	0.525407	62.513	0.831016	0.285668	1.29286	0.0833804	5.39593	0.273659	2.50717	0.278711	1.36855	1.81351	132.513		0.0567775	0.202779	0.442097
HexCer 42:1;O2(DHS)/IS	0.3111	0.404532	0.48387	0.288218	1.23325	0.554838	0.545967	0.351536	64.3877	0.723358	3.71426	0.857471	1.95277	0.71182	1.81082	1.98829	1.57058	1.66617	0.990261	59.4333	0.276844	0.174518	1.25998	0.162882	3.77144	0.386348	5.54339	0.249545	1.47812	2.04963	138.665		0.0221052	0.296623	0.818627
HexCer 40:0;O3(DHS)/IS	0.195582	0.205547	0.244284	0.146423	0.344334	0.262057	0.233038	0.0678475	29.1144	0.209684	0.617097	0.0426718	0.231104	0.143535	0.233228	0.205878	0.345634	0.253604	0.170014	67.0391	0.3239	0.0527509	0.606134	0.0583739	1.74467	0.0609622	0.552652	0.114424	0.439234	0.573362	130.537		0.785828	0.402663	0.394794
HexCer 41:0;O3(DHS)/IS	0.42717	0.575638	0.725489	0.506612	1.08798	0.784891	0.684631	0.238441	34.8277	0.655553	1.68887	0.101761	0.703583	0.395577	0.763691	0.620848	1.44733	0.797151	0.524231	65.763	0.536033	0.115055	0.928081	0.158366	3.1849	0.16622	1.17032	0.172799	0.803972	1.04107	129.49		0.635919	0.789609	0.987029
HexCer 42:0;O3(DHS)/IS	0.743895	0.975022	1.21484	0.53698	1.39279	1.10498	0.994751	0.313654	31.531	0.890199	3.15643	0.118548	1.00661	0.782497	1.16466	1.11422	2.71343	1.36832	1.02659	75.0255	1.62555	0.304141	2.07162	0.220496	6.63335	0.299411	2.91833	0.474684	1.81845	2.18613	120.219		0.409724	0.382351	0.606345
HexCer 43:0;O3(DHS)/IS	0.153171	0.23919	0.306764	0.155395	0.302477	0.245356	0.233725	0.0676035	28.9243	0.235829	0.459694	0.0264455	0.197593	0.115063	0.216829	0.233496	0.444847	0.241225	0.14824	61.453	0.161785	0.053526	0.331839	0.0602849	1.29389	0.051308	0.418526	0.0945725	0.308217	0.421512	136.758		0.910783	0.67867	0.677959
HexCer 42:1;O3(DHS)/IS	0.302999	0.359625	0.552219	0.345466	0.976438	0.522163	0.509819	0.249811	49	0.38797	1.55292	0.155735	0.765597	0.369602	0.677004	0.822332	0.902057	0.704152	0.429403	60.9816	0.216284	0.0678718	0.812006	0.150491	1.97681	0.148718	1.36107	0.145875	0.609891	0.713276	116.951		0.344252	0.749929	0.753522
HexCer 42:1;O3(PHS) /IS	0.137019	0.211817	0.234772	0.091549	0.470358	0.165166	0.218447	0.133673	61.1923	0.19797	0.571706	0.125124	0.511357	0.136959	0.333269	0.428573	0.277221	0.322772	0.169064	52.3787	0.037744	0.0502179	0.170231	0.0533217	0.668707	0.0586734	0.927813	0.0266324	0.249168	0.348722	139.955		0.2373	0.8424	0.599568
Hex2Cer 42:2;O2(SPH)/IS	0.237619	0.291868	0.386236	0.106291	0.612008	0.299428	0.322242	0.169292	52.5357	0.577398	0.854722	0.362343	1.32696	0.854179	0.813241	1.08762	0.45941	0.791985	0.321404	40.5821	0.634082	0.18277	0.613368	0.398183	0.526614	0.344548	1.29587	0.0887147	0.510519	0.371942	72.8558		0.00712566	0.274377	0.127636
	Fig. 7a,7b %hFA and RSDs of 15 groups of GSLs in individual human brain samples																																Measurement of significant differences between sample groups
	normal group									IDH-wildtype group											IDH-mutant group
%hFA in 15 pairs of GSLs	N1	N2	N5	N3	N6	N4	Average	Standard deviation	Relative Standard deviation %	W3	W1	W4	W7	W5	W6	W2	W8	Average	Standard deviation	Relative Standard deviation %	M2	M3	M5	M7	M4	M6	M1	M8	Average	Standard deviation	Relative Standard deviation %		p value of normal vs IDH-wildtype	p value of normal vs IDH-mutant	p value of IDH-wildtype vs IDH-mutant
%hFA-HexCer 36:1	15.2642	23.9169	20.1797	16.2879	23.2043	28.7641	21.2695	5.07915	23.8799	12.7058	12.1397	11.5092	11.5791	11.1822	11.5606	10.3854	5.66155	10.8404	2.19818	20.2775	12.1224	10.5924	17.7182	8.0267	10.8025	7.84503	9.82335	11.7102	11.0801	3.09909	27.9699		0.000206885	0.000545417	0.860966
%hFA-HexCer 38:1	36.023	54.3191	41.5701	34.8313	46.1451	54.8054	44.6157	8.7083	19.5185	42.2255	35.4655	36.9623	32.1599	36.4896	28.4771	40.9315	23.6414	34.5441	6.22949	18.0334	32.7585	34.4983	49.8636	23.1952	24.7299	29.1032	39.6507	36.6895	33.8111	8.61045	25.4663		0.0263085	0.0392986	0.848129
%hFA-HexCer 40:1	74.8471	84.8104	84.254	83.4541	85.4551	85.0489	82.9782	4.0435	4.87296	70.9889	74.9429	69.0325	64.6067	72.3094	62.5112	70.5807	50.6097	66.9477	7.73341	11.5514	65.3645	74.6064	82.3554	61.1747	57.6437	54.1953	70.6901	71.4289	67.1824	9.37108	13.9487		0.000614484	0.00235594	0.957209
%hFA-HexCer 41:1	79.3669	89.124	90.7202	88.8669	89.6902	90.5978	88.061	4.325	4.91137	80.4859	82.65	75.4846	72.2196	76.1421	67.1142	78.957	54.2236	73.4096	9.15857	12.476	72.3468	78.4192	87.9949	79.3691	67.0942	68.0248	70.9281	74.1713	74.7935	6.9155	9.24612		0.00363204	0.00144088	0.738107
%hFA-HexCer 42:1	68.0704	83.1375	84.7106	84.9675	83.2962	84.8356	81.503	6.62903	8.13348	70.2128	74.6775	63.6417	56.9396	66.0554	46.9985	66.2614	43.4238	61.0263	11.0429	18.0952	58.3852	65.2475	80.514	68.8264	56.7692	55.4529	63.6259	71.0873	64.9885	8.42595	12.9653		0.00173335	0.00190433	0.433271
%hFA-HexCer 43:1	64.6026	84.1347	85.7594	86.7651	81.4023	84.4936	81.193	8.32744	10.2564	63.7926	71.2669	57.5243	53.3164	64.3269	38.6656	59.5153	35.5145	55.4903	12.5532	22.6223	59.7755	63.0684	78.2397	70.7354	47.2184	59.8528	63.6401	69.6305	64.0201	9.23889	14.4312		0.000979034	0.0037499	0.143958
%hFA-HexCer 44:1	62.4657	77.7097	79.9838	80.6844	81.7399	77.3613	76.6575	7.15711	9.33648	65.7841	67.2039	63.1911	54.0086	57.4244	41.3975	61.441	30.597	55.131	12.8789	23.3606	52.7923	60.0136	74.7011	63.109	47.5683	50.461	52.3967	64.4156	58.1822	9.05658	15.5659		0.00321986	0.00143929	0.592228
%hFA-HexCer 40:2	66.9518	69.303	72.0126	61.5083	74.3698	71.7847	69.3217	4.59253	6.62495	49.9544	57.2886	67.1509	56.727	49.8672	48.2363	54.5087	29.0637	51.5996	10.9143	21.1519	42.2674		70.5683	44.5852	41.7202		42.1341	59.8904	50.1943	12.1671	24.24		0.00298617	0.00482665	0.824091
%hFA-HexCer 41:2	67.2414	69.71	74.9757	65.7368	75.6852	74.5464	71.3159	4.31805	6.05482	53.433	59.8968	64.1288	58.8089	53.5979	50.4732	52.4058	35.478	53.5278	8.59596	16.0589	43.2915		72.3777	47.2264	45.8366	53.6802	47.9654	63.9774	53.4793	10.7943	20.184		0.000592292	0.00306011	0.992421
%hFA-HexCer 42:2	45.2261	56.8788	59.591	53.6537	51.1514	62.6774	54.8631	6.25445	11.4001	35.6158	41.8647	40.8079	41.9768	44.5676	33.2123	30.5311	34.6239	37.9	5.03525	13.2856	33.5745	36.7691	55.1042	46.2983	35.8885	36.3705	42.9768	47.9473	41.8661	7.5002	17.9147		0.000110168	0.00494924	0.234715
%hFA-HexCer 43:2	45.7428	54.8774	57.324	53.2576	55.2658	58.0321	54.0833	4.43555	8.20133	36.0925	41.2853	32.0799	33.7929	36.5317	30.1917	37.4081	21.8095	33.6489	5.87167	17.4498	31.9362	37.6835	66.3194	50.8794	22.7687	38.502	39.1822	43.1889	41.3075	12.9713	31.4018		1.2281e-05	0.0406413	0.150429
%hFA-HexCer 44:2	52.6163	67.6302	68.5198	56.7636	69.0558	69.8825	64.078	7.42546	11.5881	51.1459	51.3498	46.8475	45.9399	43.6008	37.5843	48.8684	22.4924	43.4786	9.57958	22.0328	37.1891	44.2527	63.6341	58.2689	33.7465	43.8516	57.5306	51.3475	48.7276	10.6836	21.925		0.000927077	0.0109943	0.318383
%hFA-HexCer 42:3	45.8496	47.8128	47.2983	36.4258	49.1114	48.4542	45.8254	4.73666	10.3363	34.2549	36.3007	48.4039	38.7099	36.4403	33.0045	36.9527	14.423	34.8112	9.47684	27.2235	34.9863	36.9748	50.3011	37.4765	32.4732	30.5243	41.1048	37.8067	37.706	6.06088	16.0741		0.0234168	0.0189552	0.478716
%hFA-HexCer 43:3	39.459	43.2017	44.0187	34.3478	43.1282	49.3025	42.243	4.99555	11.8257	32.8977	31.1154	37.3564	31.7916	33.0879	24.6561	29.8982	14.7061	29.4387	6.93286	23.5502	27.5292		48.336		23.1396		33.3854	36.3069	33.7394	9.62681	28.5328		0.00242078	0.0909479	0.366964
%hFA-HexCer 44:3	49.2742	56.7539	56.3055	53.963	53.4178	62.3527	55.3445	4.34727	7.85493	39.5618	37.3459	39.0412	38.5053	39.8562	32.2424	35.9101	24.9067	35.9212	5.0995	14.1963	32.3818	35.6365	57.3594	52.2846	26.2345	38.5088	28.4582	47.5016	39.7957	11.403	28.654		7.31107e-06	0.00842957	0.395132
	Fig. 7a,7e %C24 and RSDs of 3 groups of GSLs in individual human brain samples																																Measurement of significant differences between sample groups
	normal group									IDH-wildtype group											IDH-mutant group
%C24 in 3 pairs of GSLs	N1	N2	N5	N3	N6	N4	Average	Standard deviation	Relative Standard deviation %	W3	W1	W4	W7	W5	W6	W2	W8	Average	Standard deviation	Relative Standard deviation %	M2	M3	M5	M7	M4	M6	M1	M8	Average	Standard deviation	Relative Standard deviation %		p value of normal vs IDH-wildtype	p value of normal vs IDH-mutant	p value of IDH-wildtype vs IDH-mutant
%C24-HexCer 20:1;O2/24:0;O in HexCer 44:1;O3	17.4977	17.1868	24.2088	20.5599	21.8918	19.5442	20.1482	2.678	13.2915	8.12735	8.04971	11.8525	11.7671	5.67986	6.49152	5.71855	10.7845	8.55888	2.59586	30.3294	5.26736	3.67672	13.5698	8.27697	4.41509	8.29134	1.52731	9.87868	6.86291	3.87806	56.5076		3.0752e-06	1.12783e-05	0.321426
%C24-HexCer 20:1;O2/24:1;O in HexCer 44:2;O3	9.54699	5.42139	9.56852	5.84076	8.16567	8.31353	7.80948	1.79293	22.9583	2.36831	2.99191	4.89854	6.32644	2.66015	4.4588	2.13858	6.40448	4.0309	1.73793	43.1152	1.75494	1.00302	4.97565	2.94351	2.09148	3.67295	0.834348	5.02963	2.78819	1.655	59.3577		0.00184967	0.000153722	0.165118
%C24-HexCer 20:1;O2/24:0 in HexCer 44:1;O2	5.51766	4.56175	7.50284	4.95171	6.29478	4.55934	5.56468	1.1562	20.7776	3.03052	1.9741	2.64636	3.27003	2.02111	1.90691	1.38689	3.08922	2.41564	0.68481	28.349	1.73261	1.12703	4.19652	3.74877	1.0731	4.23408	0.501323	5.7554	2.7961	1.92151	68.7211		3.4123e-05	0.00896046	0.606086
	Fig. 7a,7f %SPD and RSDs of 11 groups of GSLs in individual human brain samples																																Measurement of significant differences between sample groups
	normal group									IDH-wildtype group											IDH-mutant group
%SPD in 11 pairs of GSLs	N1	N2	N5	N3	N6	N4	Average	Standard deviation	Relative Standard deviation %	W3	W1	W4	W7	W5	W6	W2	W8	Average	Standard deviation	Relative Standard deviation %	M2	M3	M5	M7	M4	M6	M1	M8	Average	Standard deviation	Relative Standard deviation %		p value of normal vs IDH-wildtype	p value of normal vs IDH-mutant	p value of IDH-wildtype vs IDH-mutant
%SPD-HexCer 18:2;O2/22:0;O in HexCer 40:2;O3	66.2581	65.3228	75.0717	75.7746	75.3402	69.5271	71.2157	4.79206	6.72893	55.7537	56.6265	61.4225	58.1679	44.5476	55.011	54.939	68.2827	56.8439	6.68672	11.7633	30.8168	51.1191	56.3862	71.7884	43.8358	67.6439	15.3771	68.9311	50.7373	19.953	39.3261		0.0007833	0.0312443	0.425532
%SPD-HexCer 18:2;O2/23:0;O in HexCer 41:2;O3	52.3104	48.9836	65.2975	65.4197	66.188	54.7343	58.8223	7.6893	13.0721	42.9954	54.6003	53.1766	54.2342	38.6736	51.0084	64.4472	62.6036	52.7174	8.75091	16.5997	26.8075	49.2019	52.2955	49.932	47.7202	60.025	27.5617	67.3951	47.6174	14.1933	29.807		0.199503	0.107385	0.401556
%SPD-HexCer 18:2;O2/24:0;O in HexCer 42:2;O3	8.28624	7.02638	9.63706	9.95411	12.6503	7.09416	9.10804	2.12639	23.3463	6.75002	6.6356	10.7507	12.1086	5.35121	8.45072	8.32061	12.6724	8.87999	2.69469	30.3457	7.78938	7.5762	7.69659	7.69636	12.3885	10.7349	2.85389	11.5206	8.53206	3.01804	35.3729		0.867307	0.69795	0.811357
%SPD-HexCer 18:2;O2/24:1;O in HexCer 42:3;O3	47.7053	54.0616	62.2243	63.8586	63.0153	52.7097	57.2625	6.68635	11.6767	25.8666	52.8762	52.028	54.7621	46.4161	53.6561	59.7466	64.6892	51.2551	11.5997	22.6312	20.1168	31.1296	49.4763	11.7035	44.4121	44.1937	22.3794	50.3787	34.2238	14.8942	43.52		0.281069	0.00433219	0.0230408
%SPD-HexCer 18:2;O2/25:1;O in HexCer 43:3;O3	64.2326	69.5712	75.0765	74.8047	77.6402	68.9732	71.7164	4.98103	6.94546	44.1368	63.8535	73.0617	72.9064	65.4878	71.9133	74.7526	81.1884	68.4126	11.1876	16.3531	30.9933	37.9782	55.9544	31.2548	65.9228	66.2148	26.8848	73.3897	48.5741	18.8005	38.7047		0.5155	0.0130292	0.0224618
%SPD-HexCer 18:2;O2/26:1;O in HexCer 44:3;O3	32.2678	38.5811	41.5804	44.3897	46.0336	34.263	39.5193	5.50452	13.9287	16.8583	43.2258	44.9684	45.0611	33.3505	40.7822	44.9805	54.9592	40.5232	11.2597	27.7857	14.5678	19.4499	39.3745	4.728	38.3825	26.1183	12.7511	37.5665	24.1173	13.3056	55.1704		0.844992	0.0212153	0.0185818
%SPD-HexCer 18:2;O2/22:0 in HexCer 40:2;O2	35.4476	33.2877	53.0554	48.539	51.132	41.7927	43.8757	8.3204	18.9636	47.0163	33.8572	34.8688	36.3763	25.0421	34.7849	35.707	46.6574	36.7887	7.14755	19.4286	14.5614	29.0219	41.0645	79.4099	26.1698	54.2361	7.34637	52.652	38.0577	23.6402	62.1166		0.112301	0.577955	0.886521
%SPD-HexCer 18:2;O2/23:0 in HexCer 41:2;O2	26.0417	26.2999	41.2344	37.9453	42.0045	26.1798	33.2843	7.90801	23.759	30.7656	29.6476	29.9661	26.6918	18.1861	24.045	31.2901	39.3269	28.7399	6.12534	21.313	15.4453	27.7945	27.0306	44.8033	26.4545	36.1064	13.2502	43.9432	29.3535	11.7482	40.0232		0.247641	0.494238	0.897647
%SPD-HexCer 18:2;O2/24:1 in HexCer 42:3;O2	66.7597	72.568	77.9866	78.0127	78.3946	69.4862	73.868	5.02095	6.7972	45.4156	71.5439	62.5305	64.3052	58.5702	68.6648	68.8741	73.8451	64.2187	9.07184	14.1265	30.76	48.1964	56.9753	29.3091	56.9951	44.6374	37.0704	59.8755	45.4774	12.1241	26.6596		0.0376729	0.000171274	0.0035306
%SPD-HexCer 18:2;O2/25:1 in HexCer 43:3;O2	71.8875	77.1646	83.6122	83.6417	85.3802	74.7388	79.4042	5.56162	7.00419	53.9499	78.7465	73.5372	77.4709	73.2922	79.0233	80.0385	86.0452	75.263	9.49679	12.6182	42.1336	52.3097	76.6135	38.5802	71.4647	71.8033	35.1861	78.3112	58.3003	18.1731	31.1716		0.362087	0.0184143	0.0346288
%SPD-HexCer 18:2;O2/26:1 in HexCer 44:3;O2	43.3181	53.1048	60.9156	58.1791	60.7341	50.7714	54.5038	6.84755	12.5634	22.8299	48.0912	47.5985	48.4486	41.1992	51.7021	53.8583	63.3295	47.1322	11.6934	24.8098	15.9544	20.1877	52.6775	7.61581	36.1778	27.5962	9.37266	44.7368	26.7898	16.5315	61.7083		0.195843	0.00236952	0.0130686
	Fig. 7a,7g %n-9 and RSDs of 11 groups of GSLs in individual human brain samples																																Measurement of significant differences between sample groups
	normal group									IDH-wildtype group											IDH-mutant group
%n-9 in 11 groups of GSLs	N1	N2	N5	N3	N6	N4	Average	Standard deviation	Relative Standard deviation %	W3	W1	W4	W7	W5	W6	W2	W8	Average	Standard deviation	Relative Standard deviation %	M2	M3	M5	M7	M4	M6	M1	M8	Average	Standard deviation	Relative Standard deviation %		p value of normal vs IDH-wildtype	p value of normal vs IDH-mutant	p value of IDH-wildtype vs IDH-mutant
%n-9 in HexCer 18:1;O2/26:1;2OH	85.3404	86.8757	85.021	82.1594	83.6684	84.096	84.5268	1.60939	1.904	67.6006	76.5693	74.2856	82.4516	69.5302	70.2893	68.455	85.7864	74.371	6.7758	9.11081	49.9851	50.3006	62.1734	56.1702	53	57.8948	36.9478	57.9221	53.0493	7.71288	14.5391		0.00390469	4.73665e-07	4.04525e-05
%n-9 in ShexCer 18:1;O2/26:1	78.9691	83.9034	78.6785	81.7057	79.2476	76.3883	79.8154	2.6215	3.28445	73.0691	77.4168	69.6629	82.1636	58.9212	72.2441	73.8979	82.3917	73.7209	7.54281	10.2316	59.0319	54.4794	56.9608	64.4951	56.7242	56.6923	54.5131	65.9158	58.6016	4.34226	7.4098		0.0846754	2.00191e-07	0.000228479
%n-9 in HexCer 18:1;O2/26:1	87.7104	86.7041	88.678	82.8564	87.3972	84.2107	86.2595	2.24611	2.6039	73.6552	83.5717	74.0996	86.1558	72.8413	75.0875	69.8694	82.9483	77.2786	6.01399	7.78221	62.0134	55.888	65.3928	69.3463	55.0625	57.1751	45.9043	66.7346	59.6896	7.68143	12.8689		0.00478316	3.14303e-06	0.000161832
%n-9 in SHexCer 18:1;O2/25:1	88.6498	92.8929	87.7202	91.6334	87.3606	88.1768	89.4056	2.29035	2.56175	83.4112	86.8495	82.9701	89.9687	87.3564	84.3855	87.156	89.9722	86.5087	2.72149	3.14591	77.0979	82.4581	60.602	76.3382	80.0813	75.7896	74.7326	76.9395	75.5049	6.5176	8.63203		0.0572438	0.000332619	0.000597225
%n-9 in HexCer 18:1;O2/25:1	87.3936	85.8366	84.2631	87.2233	88.0925	85.8252	86.439	1.39531	1.61421	80.8577	80.017	78.936	86.8276	83.4709	82.3109	80.9917	84.997	82.3011	2.65826	3.22992	65.0751	74.8534	73.3079	73.9965	70.992	70.183	60.8821	77.1946	70.8106	5.4167	7.64956		0.00480798	1.81095e-05	9.59481e-05
%n-9 in HexCer 18:1;O2/25:1;2OH	91.2756	94.5552	89.3722	91.6665	90.0239	89.1906	91.014	2.00172	2.19935	82.2592	87.5063	85.8665	92.2365	84.3841	87.4147	89.7959	93.7154	87.8973	3.87159	4.40467	70.7199	66.1281	75.6762	73.9955	77.8471	71.2773	59.5937	76.8143	71.5065	6.13504	8.5797		0.0989724	7.93199e-06	1.68075e-05
%n-9 in HexCer 18:1;O2/24:1;2OH	95.4956	97.7247	95.5711	96.4555	95.4058	94.8327	95.9142	1.02876	1.07258	87.8973	93.1784	92.6372	96.5278	92.2328	92.2107	93.7105	96.3132	93.0885	2.70655	2.9075	87.1031	80.5357	86.1372	88.2744	84.9562	87.9806	74.2439	87.7733	84.6256	4.89194	5.78069		0.0329205	0.000134483	0.00076031
%n-9 in SHexCer 18:1;O2/24:1;2OH	91.2136	96.2802	95.8852	93.2652	92.3693	91.9268	93.4901	2.11917	2.26673	90.1571	90.779	89.7777	95.4755	91.7109	89.884	89.9576	94.8061	91.5685	2.29974	2.5115	85.3038	87.7907	80.5517	89.2439	86.889	77.2273	85.5913	83.5167	84.5143	3.96996	4.69739		0.135977	0.000311197	0.000667513
%n-9 in HexCer 18:1;O2/24:1	97.6192	97.7775	97.7359	97.7143	97.8233	97.3961	97.6777	0.154015	0.157677	93.0267	96.7251	94.0349	97.7283	95.6705	95.5188	95.4504	97.222	95.6721	1.58072	1.65223	93.0413	88.9279	92.0484	95.4223	89.9297	94.2311	86.9269	94.6805	91.901	3.03184	3.29903		0.0097957	0.000595312	0.00753432
%n-9 in SHexCer 18:1;O2/24:1	95.5043	97.7185	97.914	96.6611	96.4537	95.1262	96.563	1.12847	1.16863	91.8625	95.9249	93.9082	97.1989	93.7058	94.3879	94.0258	96.8653	94.7349	1.79849	1.89844	92.2376	90.3779	90.1858	93.0062	90.1829	90.7743	87.66	92.5003	90.8656	1.71494	1.88734		0.0501567	1.35841e-05	0.000600304
%n-9 in HexCer 18:1;O2/23:1	33.8706	34.7104	46.4867	36.2564	38.2909	32.0019	36.9361	5.14212	13.9217	37.428	29.7241	23.3182	34.8105	32.9133	27.1302	32.3418	32.9663	31.329	4.47077	14.2704	21.7433	22.7289	21.0499	35.278	21.3461	26.353	29.4221	29.2796	25.9001	5.12103	19.7722		0.0498724	0.00181478	0.0403782

[truncated: 20 more sheets: Fig. 7 c,d., Fig. 7h, Fig. S1c, Fig. S3, Fig. S5, Fig. S6, Fig. S7, Fig. S8f,g, Fig. S13a,c, Fig. S14, Fig. S15, Fig. S16, Fig. S17, Fig.S18, Fig. S19, Fig. S20, Fig. S21, Fig. S22, Fig S19b WB CerS2, Fig S19d WB-SCD1]
